# Supplementary material for: The Genomic Architecture of Population Divergence between Subspecies of the European Rabbit
Source: PLoS Genet. 2014 Aug 28;10(8):e1003519. doi: 10.1371/journal.pgen.1003519 (PMC4148185; doi:10.1371/journal.pgen.1003519)
Supplement: Dataset S1 — Levels of differentiation between subspecies of the European rabbit using 100 Kb windows iterated every 10 Kb. (XLSX) [file pgen.1003519.s001.xlsx]

## Sheet: overlapping_100kb_final
Levels of differentiation between subspecies of the European rabbit using 100 Kb windows iterated every 10 Kb. Windows containing less than 6 SNPs were not considered.
Chromosome	Window start (bp)	Window end (bp)	FST	Z-score	Number fixed differences	Number shared polymorphisms	Probability of the ratio fixed/shared differing from the genome average
1	10000	110000	0.05064	-0.89814	0	18	1
1	20000	120000	0.05064	-0.89814	0	18	1
1	30000	130000	0.05064	-0.89814	0	18	1
1	40000	140000	0.05064	-0.89814	0	18	1
1	50000	150000	0.05064	-0.89814	0	18	1
1	60000	160000	0.0533053	-0.88014	0	17	1
1	70000	170000	0.0533053	-0.88014	0	17	1
1	80000	180000	0.05064	-0.89814	0	18	1
1	90000	190000	0.05064	-0.89814	0	18	1
1	100000	200000	0.05064	-0.89814	0	18	1
1	380000	480000	0.149418	-0.231036	0	29	1
1	390000	490000	0.150123	-0.226277	0	29	1
1	400000	500000	0.140978	-0.288041	0	42	1
1	410000	510000	0.140978	-0.288041	0	42	1
1	420000	520000	0.140978	-0.288041	0	42	1
1	430000	530000	0.140978	-0.288041	0	42	1
1	440000	540000	0.140978	-0.288041	0	42	1
1	450000	550000	0.140978	-0.288041	0	42	1
1	460000	560000	0.138273	-0.306305	0	44	1
1	470000	570000	0.138273	-0.306305	0	44	1
1	480000	580000	0.119023	-0.436315	0	15	1
1	490000	590000	0.116267	-0.454928	0	15	1
1	500000	600000	NA	NA	0	2	1
1	510000	610000	NA	NA	0	2	1
1	540000	640000	NA	NA	0	4	1
1	550000	650000	NA	NA	0	5	1
1	560000	660000	NA	NA	0	6	1
1	570000	670000	NA	NA	0	6	1
1	580000	680000	NA	NA	0	6	1
1	590000	690000	NA	NA	0	6	1
1	600000	700000	NA	NA	0	6	1
1	610000	710000	NA	NA	0	6	1
1	620000	720000	NA	NA	0	6	1
1	630000	730000	0.0398947	-0.970709	0	20	1
1	640000	740000	0.0225294	-1.08799	0	18	1
1	650000	750000	0.0225294	-1.08799	0	17	1
1	660000	760000	0.0273571	-1.05538	0	14	1
1	670000	770000	0.0273571	-1.05538	0	14	1
1	680000	780000	0.0273571	-1.05538	0	14	1
1	690000	790000	0.0273571	-1.05538	0	14	1
1	700000	800000	0.0273571	-1.05538	0	14	1
1	710000	810000	0.0273571	-1.05538	0	14	1
1	720000	820000	0.0273571	-1.05538	0	14	1
1	830000	930000	0.119625	-0.432247	0	20	1
1	840000	940000	0.113929	-0.470718	0	21	1
1	850000	950000	0.113929	-0.470718	0	21	1
1	860000	960000	0.113929	-0.470718	0	21	1
1	870000	970000	0.113929	-0.470718	0	21	1
1	880000	980000	0.113929	-0.470718	0	21	1
1	890000	990000	0.113929	-0.470718	0	21	1
1	900000	1000000	0.113929	-0.470718	0	21	1
1	910000	1010000	0.113929	-0.470718	0	21	1
1	920000	1020000	0.113929	-0.470718	0	21	1
1	1120000	1220000	0.100279	-0.562904	0	23	1
1	1130000	1230000	0.100279	-0.562904	0	23	1
1	1140000	1240000	0.100279	-0.562904	0	23	1
1	1150000	1250000	0.100279	-0.562904	0	23	1
1	1160000	1260000	0.100279	-0.562904	0	23	1
1	1170000	1270000	0.100279	-0.562904	0	23	1
1	1180000	1280000	0.100279	-0.562904	0	23	1
1	1190000	1290000	0.100279	-0.562904	0	23	1
1	1200000	1300000	0.100279	-0.562904	0	23	1
1	1210000	1310000	0.100279	-0.562904	0	23	1
1	1300000	1400000	NA	NA	0	4	1
1	1310000	1410000	NA	NA	0	4	1
1	1320000	1420000	NA	NA	0	4	1
1	1330000	1430000	NA	NA	0	4	1
1	1340000	1440000	NA	NA	0	4	1
1	1350000	1450000	NA	NA	0	4	1
1	1360000	1460000	NA	NA	0	4	1
1	1370000	1470000	NA	NA	0	4	1
1	1380000	1480000	NA	NA	0	4	1
1	1390000	1490000	NA	NA	0	4	1
1	1670000	1770000	0.0434261	-0.94686	0	21	1
1	1680000	1780000	0.0434261	-0.94686	0	21	1
1	1690000	1790000	0.0399682	-0.970213	0	21	1
1	1700000	1800000	0.0399682	-0.970213	0	21	1
1	1710000	1810000	0.0399682	-0.970213	0	21	1
1	1720000	1820000	0.1167	-0.452001	0	23	1
1	1730000	1830000	0.1167	-0.452001	0	23	1
1	1740000	1840000	0.1167	-0.452001	0	23	1
1	1750000	1850000	0.1167	-0.452001	0	23	1
1	1760000	1860000	0.124748	-0.397647	0	21	1
1	1770000	1870000	0.27384	0.609251	0	3	1
1	1780000	1880000	0.285	0.68462	0	4	1
1	1790000	1890000	0.296862	0.764728	0	6	1
1	1800000	1900000	0.302821	0.804978	0	8	1
1	1810000	1910000	0.287844	0.703825	0	9	1
1	1820000	1920000	0.266729	0.561223	0	8	1
1	1830000	1930000	0.256775	0.494001	0	10	1
1	1840000	1940000	0.256775	0.494001	0	10	1
1	1850000	1950000	0.256775	0.494001	0	10	1
1	1860000	1960000	0.2437	0.405699	0	11	1
1	1870000	1970000	0.274162	0.611429	0	10	1
1	1880000	1980000	0.256671	0.493302	0	9	1
1	1890000	1990000	NA	NA	0	7	1
1	1900000	2000000	NA	NA	0	5	1
1	1910000	2010000	NA	NA	0	4	1
1	1920000	2020000	NA	NA	0	3	1
1	2180000	2280000	0.152386	-0.210996	0	6	1
1	2190000	2290000	0.152386	-0.210996	0	6	1
1	2200000	2300000	0.152386	-0.210996	0	6	1
1	2210000	2310000	0.152386	-0.210996	0	6	1
1	2220000	2320000	0.152386	-0.210996	0	6	1
1	2230000	2330000	0.152386	-0.210996	0	6	1
1	2240000	2340000	0.119936	-0.430144	0	10	1
1	2250000	2350000	0.119936	-0.430144	0	10	1
1	2260000	2360000	0.119936	-0.430144	0	10	1
1	2270000	2370000	0.119936	-0.430144	0	10	1
1	2280000	2380000	NA	NA	0	4	1
1	2290000	2390000	NA	NA	0	4	1
1	2300000	2400000	0.0993833	-0.56895	0	5	1
1	2310000	2410000	0.0993833	-0.56895	0	5	1
1	2320000	2420000	0.0993833	-0.56895	0	5	1
1	2330000	2430000	0.0993833	-0.56895	0	5	1
1	2340000	2440000	NA	NA	0	1	1
1	2350000	2450000	NA	NA	0	1	1
1	2360000	2460000	NA	NA	0	1	1
1	2370000	2470000	NA	NA	0	1	1
1	2380000	2480000	NA	NA	0	1	1
1	2390000	2490000	NA	NA	0	1	1
1	2600000	2700000	0.12617	-0.388045	0	11	1
1	2610000	2710000	0.12617	-0.388045	0	11	1
1	2620000	2720000	0.12617	-0.388045	0	11	1
1	2630000	2730000	0.12617	-0.388045	0	11	1
1	2640000	2740000	0.12617	-0.388045	0	11	1
1	2650000	2750000	0.12617	-0.388045	0	11	1
1	2660000	2760000	0.12617	-0.388045	0	11	1
1	2670000	2770000	0.12617	-0.388045	0	11	1
1	2680000	2780000	0.12617	-0.388045	0	11	1
1	2690000	2790000	0.12617	-0.388045	0	11	1
1	2710000	2810000	0.191083	0.050345	0	24	1
1	2720000	2820000	0.210464	0.181238	0	26	1
1	2730000	2830000	0.210464	0.181238	0	26	1
1	2740000	2840000	0.210464	0.181238	0	26	1
1	2750000	2850000	0.210464	0.181238	0	26	1
1	2760000	2860000	0.210464	0.181238	0	26	1
1	2770000	2870000	0.210464	0.181238	0	26	1
1	2780000	2880000	0.210464	0.181238	0	26	1
1	2790000	2890000	0.210464	0.181238	0	26	1
1	2800000	2900000	0.210464	0.181238	0	26	1
1	2910000	3010000	0.254183	0.476498	0	4	1
1	2920000	3020000	0.153317	-0.204709	0	16	1
1	2930000	3030000	0.153317	-0.204709	0	16	1
1	2940000	3040000	0.129833	-0.363305	0	26	1
1	2950000	3050000	0.106128	-0.523402	0	39	1
1	2960000	3060000	0.101913	-0.551865	0	39	1
1	2970000	3070000	0.101913	-0.551865	0	39	1
1	2980000	3080000	0.101913	-0.551865	0	39	1
1	2990000	3090000	0.101913	-0.551865	0	39	1
1	3000000	3100000	0.101913	-0.551865	0	39	1
1	3010000	3110000	0.0895929	-0.63507	0	35	1
1	3020000	3120000	0.0670167	-0.78754	0	23	1
1	3030000	3130000	0.0670167	-0.78754	0	23	1
1	3040000	3140000	0.0511667	-0.894583	0	13	1
1	3110000	3210000	0.171814	-0.0797845	0	4	1
1	3120000	3220000	0.171814	-0.0797845	0	4	1
1	3130000	3230000	0.171814	-0.0797845	0	4	1
1	3140000	3240000	0.0968778	-0.585871	0	14	1
1	3150000	3250000	0.0968778	-0.585871	0	14	1
1	3160000	3260000	0.0968778	-0.585871	0	14	1
1	3170000	3270000	0.0968778	-0.585871	0	14	1
1	3180000	3280000	0.0968778	-0.585871	0	14	1
1	3190000	3290000	0.0917789	-0.620307	0	15	1
1	3200000	3300000	0.0917789	-0.620307	0	15	1
1	3210000	3310000	0.0450917	-0.935611	0	11	1
1	3220000	3320000	0.0450917	-0.935611	0	11	1
1	3230000	3330000	0.0450917	-0.935611	0	11	1
1	3280000	3380000	0.087975	-0.645997	0	29	1
1	3290000	3390000	0.0908129	-0.626831	0	28	1
1	3300000	3400000	0.0908129	-0.626831	0	28	1
1	3310000	3410000	0.0908129	-0.626831	0	28	1
1	3320000	3420000	0.0908129	-0.626831	0	28	1
1	3330000	3430000	0.0908129	-0.626831	0	28	1
1	3340000	3440000	0.0908129	-0.626831	0	28	1
1	3350000	3450000	0.0908129	-0.626831	0	28	1
1	3360000	3460000	0.0908129	-0.626831	0	28	1
1	3370000	3470000	0.0908129	-0.626831	0	28	1
1	3650000	3750000	0.127473	-0.379243	0	11	1
1	3660000	3760000	0.119811	-0.43099	0	29	1
1	3670000	3770000	0.119811	-0.43099	0	29	1
1	3680000	3780000	0.119811	-0.43099	0	29	1
1	3690000	3790000	0.119811	-0.43099	0	29	1
1	3700000	3800000	0.119811	-0.43099	0	29	1
1	3710000	3810000	0.119811	-0.43099	0	29	1
1	3720000	3820000	0.119811	-0.43099	0	29	1
1	3730000	3830000	0.119811	-0.43099	0	29	1
1	3740000	3840000	0.119811	-0.43099	0	29	1
1	3750000	3850000	0.114338	-0.467952	0	18	1
1	3890000	3990000	NA	NA	0	1	1
1	3900000	4000000	0.112267	-0.481942	0	5	1
1	3910000	4010000	0.112267	-0.481942	0	5	1
1	3920000	4020000	0.208846	0.17031	0	15	1
1	3930000	4030000	0.207568	0.16168	0	15	1
1	3940000	4040000	0.202798	0.129466	0	63	1
1	3950000	4050000	0.200885	0.116545	0	64	1
1	3960000	4060000	0.200885	0.116545	0	64	1
1	3970000	4070000	0.200885	0.116545	0	64	1
1	3980000	4080000	0.200885	0.116545	0	64	1
1	3990000	4090000	0.203047	0.131148	0	64	1
1	4000000	4100000	0.206202	0.152454	0	60	1
1	4010000	4110000	0.206202	0.152454	0	60	1
1	4020000	4120000	0.198555	0.100809	0	50	1
1	4030000	4130000	0.198822	0.102615	0	50	1
1	4040000	4140000	NA	NA	0	3	1
1	4050000	4150000	NA	NA	0	3	1
1	4060000	4160000	NA	NA	0	4	1
1	4070000	4170000	NA	NA	0	4	1
1	4080000	4180000	NA	NA	0	4	1
1	4090000	4190000	NA	NA	0	3	1
1	4100000	4200000	NA	NA	0	3	1
1	4110000	4210000	NA	NA	0	3	1
1	4120000	4220000	NA	NA	0	3	1
1	4130000	4230000	0.0889875	-0.639159	0	6	1
1	4140000	4240000	0.1017	-0.553304	0	5	1
1	4150000	4250000	0.11865	-0.438832	0	4	1
1	4160000	4260000	0.0590308	-0.841473	0	24	1
1	4170000	4270000	0.0739444	-0.740753	0	24	1
1	4180000	4280000	0.0739444	-0.740753	0	24	1
1	4190000	4290000	0.0739444	-0.740753	0	24	1
1	4200000	4300000	0.0739444	-0.740753	0	24	1
1	4210000	4310000	0.0713036	-0.758588	0	25	1
1	4220000	4320000	0.0713036	-0.758588	0	25	1
1	4230000	4330000	0.0558522	-0.86294	0	22	1
1	4240000	4340000	0.0558522	-0.86294	0	22	1
1	4250000	4350000	0.0558522	-0.86294	0	22	1
1	5700000	5800000	0.0589667	-0.841906	0	5	1
1	5710000	5810000	0.0555	-0.865318	0	16	1
1	5720000	5820000	0.064	-0.807913	0	16	1
1	5730000	5830000	0.064	-0.807913	0	16	1
1	5740000	5840000	0.064	-0.807913	0	16	1
1	5750000	5850000	0.0718421	-0.754951	0	17	1
1	5760000	5860000	0.0718421	-0.754951	0	17	1
1	5770000	5870000	0.0718421	-0.754951	0	17	1
1	5780000	5880000	0.0718421	-0.754951	0	17	1
1	5790000	5890000	0.0718421	-0.754951	0	17	1
1	5800000	5900000	0.0777846	-0.714818	0	12	1
1	5810000	5910000	NA	NA	0	1	1
1	5890000	5990000	0.1	-0.564785	0	7	1
1	5900000	6000000	0.1	-0.564785	0	7	1
1	5910000	6010000	0.1	-0.564785	0	7	1
1	5920000	6020000	0.1	-0.564785	0	7	1
1	5930000	6030000	0.1	-0.564785	0	7	1
1	5940000	6040000	0.1	-0.564785	0	7	1
1	5950000	6050000	0.1	-0.564785	0	7	1
1	5960000	6060000	0.1	-0.564785	0	7	1
1	5970000	6070000	0.1	-0.564785	0	7	1
1	5980000	6080000	0.1	-0.564785	0	7	1
1	6050000	6150000	0.05183	-0.890103	0	14	1
1	6060000	6160000	0.05183	-0.890103	0	14	1
1	6070000	6170000	0.05183	-0.890103	0	14	1
1	6080000	6180000	0.05183	-0.890103	0	14	1
1	6090000	6190000	0.0471182	-0.921925	0	15	1
1	6100000	6200000	0.0471182	-0.921925	0	17	1
1	6110000	6210000	0.0596533	-0.837268	0	20	1
1	6120000	6220000	0.0596533	-0.837268	0	20	1
1	6130000	6230000	0.0596533	-0.837268	0	20	1
1	6140000	6240000	0.0596533	-0.837268	0	20	1
1	6150000	6250000	NA	NA	0	6	1
1	6160000	6260000	NA	NA	0	6	1
1	6170000	6270000	NA	NA	0	6	1
1	6180000	6280000	NA	NA	0	6	1
1	6190000	6290000	NA	NA	0	5	1
1	6200000	6300000	NA	NA	0	3	1
1	7300000	7400000	0.172647	-0.0741629	0	24	1
1	7310000	7410000	0.172647	-0.0741629	0	24	1
1	7320000	7420000	0.172647	-0.0741629	0	24	1
1	7330000	7430000	0.172647	-0.0741629	0	24	1
1	7340000	7440000	0.172647	-0.0741629	0	24	1
1	7350000	7450000	0.172647	-0.0741629	0	24	1
1	7360000	7460000	0.172647	-0.0741629	0	24	1
1	7370000	7470000	0.172647	-0.0741629	0	24	1
1	7380000	7480000	0.172647	-0.0741629	0	24	1
1	7390000	7490000	0.172647	-0.0741629	0	24	1
1	7510000	7610000	NA	NA	0	0	1
1	7520000	7620000	NA	NA	0	0	1
1	7530000	7630000	NA	NA	0	0	1
1	7540000	7640000	NA	NA	0	0	1
1	7550000	7650000	NA	NA	0	0	1
1	7560000	7660000	NA	NA	0	0	1
1	7570000	7670000	NA	NA	0	0	1
1	7580000	7680000	NA	NA	0	0	1
1	7590000	7690000	NA	NA	0	0	1
1	7600000	7700000	NA	NA	0	0	1
1	7630000	7730000	0.1861	0.0166947	0	2	1
1	7640000	7740000	0.1861	0.0166947	0	2	1
1	7650000	7750000	0.1861	0.0166947	0	2	1
1	7660000	7760000	0.1861	0.0166947	0	2	1
1	7670000	7770000	0.1861	0.0166947	0	2	1
1	7680000	7780000	0.191257	0.0515237	0	2	1
1	7690000	7790000	0.191257	0.0515237	0	2	1
1	7700000	7800000	0.19365	0.067684	0	2	1
1	7710000	7810000	0.19365	0.067684	0	2	1
1	7720000	7820000	0.19365	0.067684	0	2	1
1	8040000	8140000	0.110335	-0.494987	0	16	1
1	8050000	8150000	0.110335	-0.494987	0	16	1
1	8060000	8160000	0.110335	-0.494987	0	16	1
1	8070000	8170000	0.110335	-0.494987	0	16	1
1	8080000	8180000	0.110335	-0.494987	0	16	1
1	8090000	8190000	0.110335	-0.494987	0	16	1
1	8100000	8200000	0.110335	-0.494987	0	16	1
1	8110000	8210000	0.110335	-0.494987	0	16	1
1	8120000	8220000	0.0873024	-0.650539	0	38	1
1	8130000	8230000	0.0873024	-0.650539	0	38	1
1	8140000	8240000	0.0653667	-0.798683	0	22	1
1	8150000	8250000	0.0653667	-0.798683	0	22	1
1	8160000	8260000	0.0653667	-0.798683	0	22	1
1	8170000	8270000	0.0653667	-0.798683	0	22	1
1	8180000	8280000	0.0653667	-0.798683	0	22	1
1	8190000	8290000	0.0653667	-0.798683	0	22	1
1	8200000	8300000	0.0653667	-0.798683	0	22	1
1	8210000	8310000	0.0653667	-0.798683	0	22	1
1	10180000	10280000	NA	NA	0	5	1
1	10190000	10290000	NA	NA	0	5	1
1	10200000	10300000	NA	NA	0	5	1
1	10210000	10310000	NA	NA	0	5	1
1	10220000	10320000	NA	NA	0	5	1
1	10230000	10330000	NA	NA	0	5	1
1	10240000	10340000	NA	NA	0	5	1
1	10250000	10350000	NA	NA	0	5	1
1	10260000	10360000	NA	NA	0	5	1
1	10270000	10370000	NA	NA	0	5	1
1	10550000	10650000	NA	NA	0	0	1
1	10560000	10660000	NA	NA	0	0	1
1	10570000	10670000	NA	NA	0	0	1
1	10580000	10680000	NA	NA	0	0	1
1	10590000	10690000	NA	NA	0	0	1
1	10600000	10700000	NA	NA	0	0	1
1	10610000	10710000	NA	NA	0	0	1
1	10620000	10720000	NA	NA	0	0	1
1	10630000	10730000	NA	NA	0	0	1
1	10640000	10740000	NA	NA	0	0	1
1	11090000	11190000	0.1968	0.0889576	0	6	1
1	11100000	11200000	0.1968	0.0889576	0	6	1
1	11110000	11210000	0.1968	0.0889576	0	6	1
1	11120000	11220000	0.1968	0.0889576	0	6	1
1	11130000	11230000	0.1968	0.0889576	0	6	1
1	11140000	11240000	0.1968	0.0889576	0	6	1
1	11150000	11250000	0.176969	-0.0449703	0	9	1
1	11160000	11260000	0.176969	-0.0449703	0	9	1
1	11170000	11270000	0.217871	0.231264	0	9	1
1	11180000	11280000	0.217871	0.231264	0	9	1
1	11190000	11290000	NA	NA	0	3	1
1	11200000	11300000	NA	NA	0	3	1
1	11210000	11310000	NA	NA	0	3	1
1	11220000	11320000	NA	NA	0	3	1
1	11230000	11330000	NA	NA	0	3	1
1	11240000	11340000	NA	NA	0	3	1
1	11300000	11400000	NA	NA	0	2	1
1	11310000	11410000	0.289538	0.715271	0	21	1
1	11320000	11420000	0.300467	0.789075	0	22	1
1	11330000	11430000	0.289736	0.716603	0	23	1
1	11340000	11440000	0.274863	0.616162	0	24	1
1	11350000	11450000	0.274863	0.616162	0	24	1
1	11360000	11460000	0.274863	0.616162	0	24	1
1	11370000	11470000	0.265997	0.556281	0	25	1
1	11380000	11480000	0.265997	0.556281	0	25	1
1	11390000	11490000	0.265997	0.556281	0	25	1
1	11400000	11500000	0.24271	0.399011	0	24	1
1	11410000	11510000	0.16115	-0.151806	0	7	1
1	11420000	11520000	0.1141	-0.46956	0	6	1
1	11430000	11530000	0.128362	-0.373238	0	5	1
1	11440000	11540000	0.148933	-0.234312	0	4	1
1	11450000	11550000	0.148933	-0.234312	0	4	1
1	11460000	11560000	0.148933	-0.234312	0	4	1
1	11470000	11570000	NA	NA	0	3	1
1	11480000	11580000	NA	NA	0	3	1
1	11490000	11590000	NA	NA	0	3	1
1	11500000	11600000	NA	NA	0	2	1
1	11710000	11810000	0.114325	-0.468041	0	5	1
1	11720000	11820000	0.114325	-0.468041	0	5	1
1	11730000	11830000	0.114325	-0.468041	0	5	1
1	11740000	11840000	0.114325	-0.468041	0	5	1
1	11750000	11850000	0.114325	-0.468041	0	5	1
1	11760000	11860000	0.114325	-0.468041	0	5	1
1	11770000	11870000	0.114325	-0.468041	0	5	1
1	11780000	11880000	0.114325	-0.468041	0	5	1
1	11790000	11890000	0.114325	-0.468041	0	5	1
1	11800000	11900000	0.114325	-0.468041	0	5	1
1	11840000	11940000	0.18596	0.0157492	0	19	1
1	11850000	11950000	0.18596	0.0157492	0	19	1
1	11860000	11960000	0.18596	0.0157492	0	19	1
1	11870000	11970000	0.18596	0.0157492	0	19	1
1	11880000	11980000	0.18596	0.0157492	0	19	1
1	11890000	11990000	0.18596	0.0157492	0	19	1
1	11900000	12000000	0.18596	0.0157492	0	19	1
1	11910000	12010000	0.18596	0.0157492	0	19	1
1	11920000	12020000	0.18596	0.0157492	0	19	1
1	11930000	12030000	0.18596	0.0157492	0	19	1
1	12630000	12730000	NA	NA	0	2	1
1	12640000	12740000	NA	NA	0	2	1
1	12650000	12750000	NA	NA	0	2	1
1	12660000	12760000	NA	NA	0	1	1
1	12670000	12770000	NA	NA	0	1	1
1	12680000	12780000	NA	NA	0	1	1
1	12690000	12790000	NA	NA	0	1	1
1	12700000	12800000	NA	NA	0	1	1
1	12710000	12810000	NA	NA	0	1	1
1	12720000	12820000	NA	NA	0	1	1
1	12750000	12850000	0.06026	-0.833171	0	14	1
1	12760000	12860000	0.06026	-0.833171	0	14	1
1	12770000	12870000	0.06026	-0.833171	0	14	1
1	12780000	12880000	0.06026	-0.833171	0	14	1
1	12790000	12890000	0.06026	-0.833171	0	14	1
1	12800000	12900000	0.06026	-0.833171	0	14	1
1	12810000	12910000	0.06026	-0.833171	0	14	1
1	12820000	12920000	0.06026	-0.833171	0	14	1
1	12830000	12930000	0.06026	-0.833171	0	14	1
1	12840000	12940000	0.06026	-0.833171	0	14	1
1	13050000	13150000	NA	NA	0	2	1
1	13060000	13160000	NA	NA	0	2	1
1	13070000	13170000	NA	NA	0	2	1
1	13080000	13180000	NA	NA	0	2	1
1	13090000	13190000	NA	NA	0	2	1
1	13100000	13200000	NA	NA	0	2	1
1	13110000	13210000	0.348383	1.11268	0	3	1
1	13120000	13220000	0.348383	1.11268	0	3	1
1	13130000	13230000	0.348383	1.11268	0	3	1
1	13140000	13240000	0.348383	1.11268	0	3	1
1	13290000	13390000	NA	NA	0	1	1
1	13300000	13400000	NA	NA	0	3	1
1	13310000	13410000	NA	NA	0	3	1
1	13320000	13420000	NA	NA	0	3	1
1	13330000	13430000	NA	NA	0	3	1
1	13340000	13440000	NA	NA	0	3	1
1	13350000	13450000	NA	NA	0	3	1
1	13360000	13460000	NA	NA	0	3	1
1	13370000	13470000	NA	NA	0	3	1
1	13380000	13480000	NA	NA	0	3	1
1	13390000	13490000	NA	NA	0	2	1
1	13910000	14010000	NA	NA	0	4	1
1	13920000	14020000	NA	NA	0	4	1
1	13930000	14030000	NA	NA	0	4	1
1	13940000	14040000	NA	NA	0	4	1
1	13950000	14050000	NA	NA	0	4	1
1	13960000	14060000	NA	NA	0	4	1
1	13970000	14070000	NA	NA	0	4	1
1	13980000	14080000	NA	NA	0	4	1
1	13990000	14090000	NA	NA	0	4	1
1	14270000	14370000	0.0942091	-0.603894	0	23	1
1	14280000	14380000	0.0883625	-0.64338	0	34	1
1	14290000	14390000	0.0883625	-0.64338	0	34	1
1	14300000	14400000	0.0883625	-0.64338	0	34	1
1	14310000	14410000	0.0883625	-0.64338	0	34	1
1	14320000	14420000	0.0883625	-0.64338	0	34	1
1	14330000	14430000	0.0883625	-0.64338	0	34	1
1	14340000	14440000	0.0883625	-0.64338	0	34	1
1	14350000	14450000	0.0883625	-0.64338	0	34	1
1	14360000	14460000	0.0883625	-0.64338	0	34	1
1	14370000	14470000	0.0755	-0.730247	0	11	1
1	14560000	14660000	0.12685	-0.383453	0	19	1
1	14570000	14670000	0.12685	-0.383453	0	19	1
1	14580000	14680000	0.12685	-0.383453	0	19	1
1	14590000	14690000	0.12685	-0.383453	0	19	1
1	14600000	14700000	0.129719	-0.364076	0	20	1
1	14610000	14710000	0.132914	-0.342502	0	20	1
1	14620000	14720000	0.132914	-0.342502	0	20	1
1	14630000	14730000	0.1367	-0.31693	0	21	1
1	14640000	14740000	0.1367	-0.31693	0	21	1
1	14650000	14750000	0.1367	-0.31693	0	21	1
1	14660000	14760000	NA	NA	0	2	1
1	14670000	14770000	NA	NA	0	2	1
1	14680000	14780000	NA	NA	0	4	1
1	14690000	14790000	NA	NA	0	4	1
1	14700000	14800000	NA	NA	0	4	1
1	14710000	14810000	NA	NA	0	4	1
1	14720000	14820000	NA	NA	0	4	1
1	14730000	14830000	NA	NA	0	3	1
1	14740000	14840000	NA	NA	0	3	1
1	14750000	14850000	NA	NA	0	5	1
1	14760000	14860000	0.0863333	-0.657084	0	10	1
1	14770000	14870000	0.11335	-0.474626	0	20	1
1	14780000	14880000	0.108781	-0.505484	0	18	1
1	14790000	14890000	0.108781	-0.505484	0	18	1
1	14800000	14900000	0.111988	-0.483824	0	17	1
1	14810000	14910000	0.111988	-0.483824	0	17	1
1	14820000	14920000	0.111988	-0.483824	0	17	1
1	14830000	14930000	0.111988	-0.483824	0	17	1
1	14840000	14940000	0.0781827	-0.712129	0	45	1
1	14850000	14950000	0.080738	-0.694872	0	43	1
1	14860000	14960000	0.0791535	-0.705573	0	38	1
1	14870000	14970000	0.0468815	-0.923524	0	28	1
1	14880000	14980000	0.0802224	-0.698354	0	51	1
1	14890000	14990000	0.0844133	-0.670051	0	53	1
1	14900000	15000000	0.0842231	-0.671335	0	57	1
1	14910000	15010000	0.0842231	-0.671335	0	57	1
1	14920000	15020000	0.0842231	-0.671335	0	57	1
1	14930000	15030000	0.0835985	-0.675553	0	59	1
1	14940000	15040000	0.116239	-0.455117	0	32	1
1	14950000	15050000	0.116239	-0.455117	0	32	1
1	14960000	15060000	0.116239	-0.455117	0	32	1
1	14970000	15070000	0.116239	-0.455117	0	32	1
1	14980000	15080000	0.132877	-0.34275	0	9	1
1	14990000	15090000	0.119591	-0.432477	0	7	1
1	15000000	15100000	0.150967	-0.22058	0	3	1
1	15010000	15110000	0.150967	-0.22058	0	3	1
1	15020000	15120000	0.150967	-0.22058	0	3	1
1	15030000	15130000	NA	NA	0	1	1
1	15040000	15140000	NA	NA	0	0	1
1	15050000	15150000	NA	NA	0	0	1
1	15290000	15390000	0.208793	0.169955	0	11	1
1	15300000	15400000	0.218781	0.237409	0	11	1
1	15310000	15410000	0.221294	0.25438	0	12	1
1	15320000	15420000	0.221294	0.25438	0	12	1
1	15330000	15430000	0.199505	0.107228	0	14	1
1	15340000	15440000	0.199505	0.107228	0	14	1
1	15350000	15450000	0.199505	0.107228	0	14	1
1	15360000	15460000	0.142738	-0.276151	0	26	1
1	15370000	15470000	0.142738	-0.276151	0	26	1
1	15380000	15480000	0.142738	-0.276151	0	26	1
1	15390000	15490000	0.0807091	-0.695067	0	19	1
1	15400000	15500000	0.119282	-0.434561	0	27	1
1	15410000	15510000	0.139366	-0.298926	0	31	1
1	15420000	15520000	0.139366	-0.298926	0	31	1
1	15430000	15530000	0.145779	-0.255612	0	29	1
1	15440000	15540000	0.145779	-0.255612	0	29	1
1	15450000	15550000	0.145779	-0.255612	0	29	1
1	15460000	15560000	0.167488	-0.109003	0	23	1
1	15470000	15570000	0.158914	-0.166905	0	26	1
1	15480000	15580000	0.155962	-0.186842	0	34	1
1	15490000	15590000	0.165807	-0.120354	0	30	1
1	15500000	15600000	0.143503	-0.270984	0	24	1
1	15510000	15610000	0.102292	-0.549306	0	21	1
1	15520000	15620000	0.102292	-0.549306	0	21	1
1	15530000	15630000	0.102292	-0.549306	0	21	1
1	15540000	15640000	0.102292	-0.549306	0	21	1
1	15550000	15650000	0.100529	-0.56121	0	44	1
1	15560000	15660000	0.100543	-0.561119	0	38	1
1	15570000	15670000	0.104697	-0.533061	0	35	1
1	15580000	15680000	0.0910533	-0.625207	0	27	1
1	15590000	15690000	0.0910533	-0.625207	0	27	1
1	15600000	15700000	0.0927964	-0.613435	0	25	1
1	15610000	15710000	0.0988346	-0.572656	0	23	1
1	15620000	15720000	0.0988346	-0.572656	0	23	1
1	15630000	15730000	0.0988346	-0.572656	0	23	1
1	15640000	15740000	0.0988346	-0.572656	0	23	1
1	15970000	16070000	0.100871	-0.5589	0	31	1
1	15980000	16080000	0.100871	-0.5589	0	31	1
1	15990000	16090000	0.100871	-0.5589	0	31	1
1	16000000	16100000	0.100206	-0.563397	0	32	1
1	16010000	16110000	0.100206	-0.563397	0	32	1
1	16020000	16120000	0.121	-0.422961	0	49	1
1	16030000	16130000	0.121	-0.422961	0	49	1
1	16040000	16140000	0.1234	-0.406752	0	50	1
1	16050000	16150000	0.125054	-0.395584	0	51	1
1	16060000	16160000	0.125097	-0.395294	0	70	1
1	16070000	16170000	0.140237	-0.29304	0	39	1
1	16080000	16180000	0.137777	-0.309655	0	41	1
1	16090000	16190000	0.137777	-0.309655	0	41	1
1	16100000	16200000	0.138864	-0.302314	0	40	1
1	16110000	16210000	0.138864	-0.302314	0	40	1
1	16120000	16220000	0.129993	-0.362227	0	23	1
1	16130000	16230000	0.129993	-0.362227	0	23	1
1	16140000	16240000	0.124548	-0.398998	0	22	1
1	16150000	16250000	0.120208	-0.42831	0	21	1
1	16160000	16260000	NA	NA	0	2	1
1	16170000	16270000	NA	NA	0	2	1
1	16390000	16490000	NA	NA	0	3	1
1	16400000	16500000	NA	NA	0	3	1
1	16410000	16510000	NA	NA	0	3	1
1	16420000	16520000	NA	NA	0	3	1
1	16430000	16530000	NA	NA	0	4	1
1	16440000	16540000	0.108082	-0.510204	0	10	1
1	16450000	16550000	0.105185	-0.529771	0	12	1
1	16460000	16560000	0.10815	-0.509744	0	15	1
1	16470000	16570000	0.101788	-0.552708	0	16	1
1	16480000	16580000	0.101788	-0.552708	0	15	1
1	16490000	16590000	0.104236	-0.536179	0	13	1
1	16500000	16600000	0.104236	-0.536179	0	13	1
1	16510000	16610000	0.116372	-0.454215	0	17	1
1	16520000	16620000	0.124835	-0.397063	0	20	1
1	16530000	16630000	0.124336	-0.400429	0	19	1
1	16540000	16640000	0.129214	-0.367485	0	12	1
1	16550000	16650000	0.136531	-0.318073	0	11	1
1	16560000	16660000	0.14119	-0.286607	0	8	1
1	16570000	16670000	0.156878	-0.180659	0	7	1
1	16580000	16680000	0.156878	-0.180659	0	7	1
1	16590000	16690000	0.156878	-0.180659	0	7	1
1	16600000	16700000	0.156878	-0.180659	0	7	1
1	16610000	16710000	NA	NA	0	3	1
1	16950000	17050000	0.0618359	-0.822528	0	30	1
1	16960000	17060000	0.0618359	-0.822528	0	30	1
1	16970000	17070000	0.0618359	-0.822528	0	30	1
1	16980000	17080000	0.0618359	-0.822528	0	30	1
1	16990000	17090000	0.0618359	-0.822528	0	30	1
1	17000000	17100000	0.0618359	-0.822528	0	30	1
1	17010000	17110000	0.0634632	-0.811538	0	29	1
1	17020000	17120000	0.0634632	-0.811538	0	29	1
1	17030000	17130000	0.0634632	-0.811538	0	29	1
1	17040000	17140000	0.0634632	-0.811538	0	29	1
1	17100000	17200000	0.0588842	-0.842463	0	22	1
1	17110000	17210000	0.0588842	-0.842463	0	22	1
1	17120000	17220000	0.0588842	-0.842463	0	22	1
1	17130000	17230000	0.0588842	-0.842463	0	22	1
1	17140000	17240000	0.0588842	-0.842463	0	22	1
1	17150000	17250000	0.0588842	-0.842463	0	22	1
1	17160000	17260000	0.0588842	-0.842463	0	22	1
1	17170000	17270000	0.0588842	-0.842463	0	22	1
1	17180000	17280000	0.0588842	-0.842463	0	22	1
1	17190000	17290000	0.0588842	-0.842463	0	22	1
1	17560000	17660000	NA	NA	0	0	1
1	17570000	17670000	0.547629	2.45829	3	0	1.02e-06
1	17580000	17680000	0.547629	2.45829	3	0	1.02e-06
1	17590000	17690000	0.547629	2.45829	3	0	1.02e-06
1	17600000	17700000	0.547629	2.45829	3	0	1.02e-06
1	17610000	17710000	0.547629	2.45829	3	0	1.02e-06
1	17620000	17720000	0.547629	2.45829	3	0	1.02e-06
1	17630000	17730000	0.547629	2.45829	3	0	1.02e-06
1	17640000	17740000	0.547629	2.45829	3	0	1.02e-06
1	17650000	17750000	0.616683	2.92466	3	0	1.02e-06
1	17660000	17760000	0.616683	2.92466	3	0	1.02e-06
1	17690000	17790000	NA	NA	0	0	1
1	17700000	17800000	NA	NA	0	1	1
1	17710000	17810000	NA	NA	0	2	1
1	17720000	17820000	NA	NA	0	2	1
1	17730000	17830000	NA	NA	0	2	1
1	17740000	17840000	NA	NA	0	2	1
1	17750000	17850000	NA	NA	0	2	1
1	17760000	17860000	NA	NA	0	2	1
1	17770000	17870000	NA	NA	0	2	1
1	17780000	17880000	NA	NA	0	2	1
1	17790000	17890000	NA	NA	0	2	1
1	17800000	17900000	NA	NA	0	1	1
1	17850000	17950000	0.0534286	-0.879307	0	7	1
1	17860000	17960000	0.0534286	-0.879307	0	7	1
1	17870000	17970000	0.0534286	-0.879307	0	7	1
1	17880000	17980000	0.0534286	-0.879307	0	7	1
1	17890000	17990000	0.0534286	-0.879307	0	7	1
1	17900000	18000000	0.0534286	-0.879307	0	7	1
1	17910000	18010000	0.0534286	-0.879307	0	7	1
1	17920000	18020000	0.0534286	-0.879307	0	7	1
1	17930000	18030000	0.0534286	-0.879307	0	7	1
1	17940000	18040000	0.0534286	-0.879307	0	7	1
1	17990000	18090000	0.193012	0.0633752	0	14	1
1	18000000	18100000	0.139817	-0.295877	0	31	1
1	18010000	18110000	0.139679	-0.296813	0	32	1
1	18020000	18120000	0.139679	-0.296813	0	32	1
1	18030000	18130000	0.133521	-0.338397	0	41	1
1	18040000	18140000	0.133521	-0.338397	0	41	1
1	18050000	18150000	0.133521	-0.338397	0	41	1
1	18060000	18160000	0.133521	-0.338397	0	41	1
1	18070000	18170000	0.133521	-0.338397	0	41	1
1	18080000	18180000	0.133521	-0.338397	0	41	1
1	18090000	18190000	0.0888489	-0.640095	0	39	1
1	18100000	18200000	0.271559	0.593843	0	25	1
1	18110000	18210000	0.322874	0.940404	0	27	1
1	18120000	18220000	0.311269	0.86203	0	29	1
1	18130000	18230000	0.311857	0.865999	0	26	1
1	18140000	18240000	0.318764	0.912645	0	31	1
1	18150000	18250000	0.286124	0.692208	0	40	1
1	18160000	18260000	0.286124	0.692208	0	40	1
1	18170000	18270000	0.286124	0.692208	0	41	1
1	18180000	18280000	0.286124	0.692208	0	41	1
1	18190000	18290000	0.344854	1.08885	0	29	1
1	18200000	18300000	0.243625	0.405192	0	28	1
1	18210000	18310000	0.144469	-0.264464	0	27	1
1	18220000	18320000	0.15269	-0.208941	0	25	1
1	18230000	18330000	0.218949	0.23854	0	25	1
1	18240000	18340000	0.200596	0.114592	0	26	1
1	18250000	18350000	0.229425	0.309292	0	17	1
1	18260000	18360000	0.229425	0.309292	0	17	1
1	18270000	18370000	0.229425	0.309292	0	16	1
1	18280000	18380000	0.229425	0.309292	0	16	1
1	18290000	18390000	0.229425	0.309292	0	16	1
1	18300000	18400000	0.238861	0.373016	0	14	1
1	18310000	18410000	0.25359	0.472494	0	12	1
1	18320000	18420000	0.25359	0.472494	0	12	1
1	18330000	18430000	0.233714	0.33826	0	6	1
1	18410000	18510000	0.128722	-0.370809	0	6	1
1	18420000	18520000	0.254124	0.476095	0	8	1
1	18430000	18530000	0.224355	0.275053	0	14	1
1	18440000	18540000	0.224355	0.275053	0	14	1
1	18450000	18550000	0.224355	0.275053	0	14	1
1	18460000	18560000	0.210803	0.183529	0	17	1
1	18470000	18570000	0.210803	0.183529	0	17	1
1	18480000	18580000	0.210803	0.183529	0	17	1
1	18490000	18590000	0.210803	0.183529	0	17	1
1	18500000	18600000	0.210803	0.183529	0	17	1
1	18510000	18610000	0.244382	0.410303	0	11	1
1	18520000	18620000	0.1582	-0.171729	0	9	1
1	18530000	18630000	NA	NA	0	3	1
1	18540000	18640000	NA	NA	0	3	1
1	18550000	18650000	NA	NA	0	3	1
1	18690000	18790000	0.0742273	-0.738843	0	8	1
1	18700000	18800000	0.0899375	-0.632743	0	12	1
1	18710000	18810000	0.0899375	-0.632743	0	12	1
1	18720000	18820000	0.0927941	-0.613451	0	13	1
1	18730000	18830000	0.088875	-0.639918	0	15	1
1	18740000	18840000	0.088875	-0.639918	0	15	1
1	18750000	18850000	0.088875	-0.639918	0	15	1
1	18760000	18860000	0.088875	-0.639918	0	15	1
1	18770000	18870000	0.088875	-0.639918	0	15	1
1	18780000	18880000	0.133719	-0.33706	0	27	1
1	18790000	18890000	0.18928	0.038171	0	57	1
1	18800000	18900000	0.205175	0.145521	0	57	1
1	18810000	18910000	0.205175	0.145521	0	57	1
1	18820000	18920000	0.206053	0.151446	0	56	1
1	18830000	18930000	0.211781	0.190131	0	54	1
1	18840000	18940000	0.211781	0.190131	0	54	1
1	18850000	18950000	0.211781	0.190131	0	54	1
1	18860000	18960000	0.211781	0.190131	0	54	1
1	18870000	18970000	0.211781	0.190131	0	54	1
1	18880000	18980000	0.217958	0.231848	0	42	1
1	18890000	18990000	0.317857	0.906522	0	4	1
1	19080000	19180000	NA	NA	0	4	1
1	19090000	19190000	0.126267	-0.387392	0	7	1
1	19100000	19200000	0.126267	-0.387392	0	7	1
1	19110000	19210000	0.134967	-0.328636	0	9	1
1	19120000	19220000	0.119395	-0.433802	0	16	1
1	19130000	19230000	0.119395	-0.433802	0	16	1
1	19140000	19240000	0.119395	-0.433802	0	16	1
1	19150000	19250000	0.149337	-0.231586	0	19	1
1	19160000	19260000	0.149337	-0.231586	0	19	1
1	19170000	19270000	0.121534	-0.419351	0	21	1
1	19180000	19280000	0.149703	-0.229114	0	23	1
1	19190000	19290000	0.156126	-0.185737	0	20	1
1	19200000	19300000	0.156126	-0.185737	0	20	1
1	19210000	19310000	0.170323	-0.0898569	0	20	1
1	19220000	19320000	0.1963	0.0855809	0	13	1
1	19230000	19330000	0.1963	0.0855809	0	13	1
1	19240000	19340000	0.1963	0.0855809	0	13	1
1	19250000	19350000	0.184935	0.00882883	0	10	1
1	19260000	19360000	0.184935	0.00882883	0	10	1
1	19270000	19370000	0.224564	0.276465	0	7	1
1	19280000	19380000	0.2255	0.282784	0	2	1
1	19290000	19390000	0.2255	0.282784	0	2	1
1	19300000	19400000	0.2255	0.282784	0	2	1
1	19340000	19440000	0.203265	0.132617	0	12	1
1	19350000	19450000	0.203265	0.132617	0	12	1
1	19360000	19460000	0.176318	-0.0493672	0	17	1
1	19370000	19470000	0.180338	-0.0222161	0	21	1
1	19380000	19480000	0.180338	-0.0222161	0	21	1
1	19390000	19490000	0.173086	-0.0711978	0	23	1
1	19400000	19500000	0.229245	0.308076	0	24	1
1	19410000	19510000	0.229245	0.308076	0	24	1
1	19420000	19520000	0.229245	0.308076	0	24	1
1	19430000	19530000	0.235123	0.347774	0	22	1
1	19440000	19540000	0.248448	0.437763	0	12	1
1	19450000	19550000	0.248448	0.437763	0	12	1
1	19460000	19560000	0.293933	0.744952	0	7	1
1	19470000	19570000	0.320071	0.921476	0	3	1
1	19480000	19580000	0.320071	0.921476	0	3	1
1	19490000	19590000	0.318764	0.912649	0	3	1
1	19500000	19600000	NA	NA	0	2	1
1	19510000	19610000	NA	NA	0	2	1
1	19520000	19620000	NA	NA	0	2	1
1	19530000	19630000	NA	NA	0	2	1
1	19540000	19640000	NA	NA	0	2	1
1	19550000	19650000	NA	NA	0	2	1
1	19560000	19660000	NA	NA	0	2	1
1	19570000	19670000	NA	NA	0	2	1
1	19580000	19680000	NA	NA	0	2	1
1	19590000	19690000	NA	NA	0	0	1
1	19600000	19700000	NA	NA	0	0	1
1	19650000	19750000	NA	NA	0	1	1
1	19660000	19760000	NA	NA	0	1	1
1	19670000	19770000	NA	NA	0	1	1
1	19680000	19780000	NA	NA	0	1	1
1	19690000	19790000	NA	NA	0	1	1
1	19700000	19800000	0.238291	0.369168	0	5	1
1	19710000	19810000	0.238291	0.369168	0	5	1
1	19720000	19820000	0.24212	0.395028	0	5	1
1	19730000	19830000	0.24212	0.395028	0	5	1
1	19740000	19840000	0.24212	0.395028	0	5	1
1	19750000	19850000	0.240267	0.382512	0	4	1
1	19760000	19860000	0.240267	0.382512	0	4	1
1	19770000	19870000	0.240267	0.382512	0	4	1
1	19780000	19880000	0.240267	0.382512	0	4	1
1	19790000	19890000	0.240267	0.382512	0	4	1
1	19810000	19910000	NA	NA	0	0	1
1	19820000	19920000	NA	NA	0	1	1
1	19830000	19930000	NA	NA	0	1	1
1	19840000	19940000	NA	NA	0	1	1
1	19850000	19950000	NA	NA	0	1	1
1	19860000	19960000	NA	NA	0	1	1
1	19870000	19970000	NA	NA	0	1	1
1	19880000	19980000	NA	NA	0	1	1
1	19890000	19990000	NA	NA	0	1	1
1	19900000	20000000	NA	NA	0	1	1
1	19910000	20010000	NA	NA	0	3	1
1	19920000	20020000	0.192975	0.0631253	0	4	1
1	19930000	20030000	0.240833	0.386339	0	9	1
1	19940000	20040000	0.240833	0.386339	0	9	1
1	19950000	20050000	0.240833	0.386339	0	9	1
1	19960000	20060000	0.240833	0.386339	0	9	1
1	19970000	20070000	0.240833	0.386339	0	9	1
1	19980000	20080000	0.240833	0.386339	0	9	1
1	19990000	20090000	0.199658	0.108259	0	13	1
1	20000000	20100000	0.199658	0.108259	0	13	1
1	20010000	20110000	0.214056	0.205498	0	11	1
1	20020000	20120000	0.204518	0.141083	0	9	1
1	20030000	20130000	NA	NA	0	4	1
1	20040000	20140000	NA	NA	0	4	1
1	20050000	20150000	NA	NA	0	4	1
1	20060000	20160000	NA	NA	0	4	1
1	20070000	20170000	NA	NA	0	4	1
1	20080000	20180000	0.0956	-0.594501	0	5	1
1	20090000	20190000	0.146588	-0.250155	0	4	1
1	20100000	20200000	0.21455	0.208833	0	6	1
1	20110000	20210000	0.21455	0.208833	0	6	1
1	20120000	20220000	0.21455	0.208833	0	6	1
1	20130000	20230000	0.21455	0.208833	0	6	1
1	20140000	20240000	0.21455	0.208833	0	6	1
1	20150000	20250000	0.21455	0.208833	0	6	1
1	20160000	20260000	0.21455	0.208833	0	6	1
1	20170000	20270000	0.201327	0.119533	0	6	1
1	20180000	20280000	0.165867	-0.119952	0	10	1
1	20190000	20290000	0.189767	0.0414577	0	7	1
1	20200000	20300000	NA	NA	0	5	1
1	20210000	20310000	NA	NA	0	5	1
1	20220000	20320000	0.151044	-0.220054	0	16	1
1	20230000	20330000	0.127621	-0.378244	0	22	1
1	20240000	20340000	0.127621	-0.378244	0	22	1
1	20250000	20350000	0.127621	-0.378244	0	22	1
1	20260000	20360000	0.103742	-0.539515	0	33	1
1	20270000	20370000	0.103241	-0.542898	0	34	1
1	20280000	20380000	0.106229	-0.52272	0	31	1
1	20290000	20390000	0.106229	-0.52272	0	32	1
1	20300000	20400000	0.106229	-0.52272	0	32	1
1	20310000	20410000	0.106229	-0.52272	0	32	1
1	20320000	20420000	0.03447	-1.00734	0	21	1
1	20330000	20430000	0.0397214	-0.971879	0	15	1
1	20340000	20440000	0.0397214	-0.971879	0	15	1
1	20350000	20450000	0.0397214	-0.971879	0	15	1
1	20360000	20460000	NA	NA	0	4	1
1	20370000	20470000	NA	NA	0	3	1
1	20810000	20910000	NA	NA	0	1	1
1	20820000	20920000	NA	NA	0	1	1
1	20830000	20930000	NA	NA	0	1	1
1	20840000	20940000	NA	NA	0	1	1
1	20850000	20950000	NA	NA	0	1	1
1	20860000	20960000	0.186354	0.0184091	0	10	1
1	20870000	20970000	0.186354	0.0184091	0	10	1
1	20880000	20980000	0.186354	0.0184091	0	10	1
1	20890000	20990000	0.186354	0.0184091	0	10	1
1	20900000	21000000	0.25393	0.47479	1	18	0.17459
1	20910000	21010000	0.25393	0.47479	1	17	0.166213
1	20920000	21020000	0.25393	0.47479	1	17	0.166213
1	20930000	21030000	0.25393	0.47479	1	17	0.166213
1	20940000	21040000	0.25393	0.47479	1	17	0.166213
1	20950000	21050000	0.25393	0.47479	1	17	0.166213
1	20960000	21060000	0.297855	0.771437	1	8	0.0868842
1	20970000	21070000	0.297855	0.771437	1	8	0.0868842
1	20980000	21080000	0.297855	0.771437	1	8	0.0868842
1	20990000	21090000	0.297855	0.771437	1	8	0.0868842
1	21130000	21230000	NA	NA	0	1	1
1	21140000	21240000	NA	NA	0	1	1
1	21150000	21250000	NA	NA	0	1	1
1	21160000	21260000	NA	NA	0	1	1
1	21170000	21270000	NA	NA	0	1	1
1	21180000	21280000	NA	NA	0	1	1
1	21190000	21290000	NA	NA	0	1	1
1	21200000	21300000	NA	NA	0	1	1
1	21210000	21310000	NA	NA	0	1	1
1	21220000	21320000	NA	NA	0	1	1
1	24030000	24130000	NA	NA	0	0	1
1	24040000	24140000	NA	NA	0	0	1
1	24050000	24150000	NA	NA	0	0	1
1	24060000	24160000	NA	NA	0	0	1
1	24070000	24170000	NA	NA	0	0	1
1	24080000	24180000	NA	NA	0	0	1
1	24090000	24190000	NA	NA	0	0	1
1	24100000	24200000	NA	NA	0	0	1
1	24110000	24210000	NA	NA	0	0	1
1	24120000	24220000	NA	NA	0	0	1
1	24300000	24400000	0.307577	0.837094	0	1	1
1	24310000	24410000	0.307577	0.837094	0	1	1
1	24320000	24420000	0.307577	0.837094	0	1	1
1	24330000	24430000	0.307577	0.837094	0	1	1
1	24340000	24440000	0.307577	0.837094	0	1	1
1	24350000	24450000	0.307577	0.837094	0	1	1
1	24360000	24460000	0.307577	0.837094	0	1	1
1	24370000	24470000	0.307577	0.837094	0	1	1
1	24380000	24480000	0.307577	0.837094	0	1	1
1	24390000	24490000	0.307577	0.837094	0	1	1
1	24620000	24720000	0.112257	-0.482006	0	11	1
1	24630000	24730000	0.0997556	-0.566436	0	13	1
1	24640000	24740000	0.0997556	-0.566436	0	13	1
1	24650000	24750000	0.0997556	-0.566436	0	13	1
1	24660000	24760000	0.0997556	-0.566436	0	13	1
1	24670000	24770000	0.0997556	-0.566436	0	13	1
1	24680000	24780000	0.0997556	-0.566436	0	13	1
1	24690000	24790000	0.0997556	-0.566436	0	13	1
1	24700000	24800000	0.0997556	-0.566436	0	13	1
1	24710000	24810000	0.0997556	-0.566436	0	13	1
1	24720000	24820000	NA	NA	0	2	1
1	25060000	25160000	0.0364833	-0.993748	0	5	1
1	25070000	25170000	0.0364833	-0.993748	0	5	1
1	25080000	25180000	0.0364833	-0.993748	0	5	1
1	25090000	25190000	0.0364833	-0.993748	0	5	1
1	25100000	25200000	0.0364833	-0.993748	0	5	1
1	25110000	25210000	0.0364833	-0.993748	0	5	1
1	25120000	25220000	0.0364833	-0.993748	0	5	1
1	25130000	25230000	0.0364833	-0.993748	0	5	1
1	25140000	25240000	0.0364833	-0.993748	0	5	1
1	25150000	25250000	0.0364833	-0.993748	0	5	1
1	25920000	26020000	NA	NA	0	3	1
1	25930000	26030000	NA	NA	0	3	1
1	25940000	26040000	NA	NA	0	3	1
1	25950000	26050000	NA	NA	0	3	1
1	25960000	26060000	NA	NA	0	3	1
1	25970000	26070000	NA	NA	0	3	1
1	25980000	26080000	NA	NA	0	3	1
1	25990000	26090000	NA	NA	0	3	1
1	26000000	26100000	NA	NA	0	3	1
1	26010000	26110000	NA	NA	0	3	1
1	26110000	26210000	0.155978	-0.186734	0	14	1
1	26120000	26220000	0.155978	-0.186734	0	14	1
1	26130000	26230000	0.155978	-0.186734	0	14	1
1	26140000	26240000	0.155978	-0.186734	0	14	1
1	26150000	26250000	0.155978	-0.186734	0	14	1
1	26160000	26260000	0.155978	-0.186734	0	14	1
1	26170000	26270000	0.155978	-0.186734	0	14	1
1	26180000	26280000	0.155978	-0.186734	0	14	1
1	26190000	26290000	0.155978	-0.186734	0	14	1
1	26200000	26300000	0.155978	-0.186734	0	14	1
1	26280000	26380000	0.10001	-0.564718	0	10	1
1	26290000	26390000	0.10001	-0.564718	0	10	1
1	26300000	26400000	0.10001	-0.564718	0	10	1
1	26310000	26410000	0.10001	-0.564718	0	10	1
1	26320000	26420000	0.10001	-0.564718	0	10	1
1	26330000	26430000	0.10001	-0.564718	0	10	1
1	26340000	26440000	0.10001	-0.564718	0	10	1
1	26350000	26450000	0.10001	-0.564718	0	10	1
1	26360000	26460000	0.10001	-0.564718	0	10	1
1	26370000	26470000	0.0704125	-0.764606	0	10	1
1	26610000	26710000	NA	NA	0	6	1
1	26620000	26720000	NA	NA	0	6	1
1	26630000	26730000	NA	NA	0	6	1
1	26640000	26740000	NA	NA	0	6	1
1	26650000	26750000	0.0748	-0.734975	0	11	1
1	26660000	26760000	0.0748	-0.734975	0	11	1
1	26670000	26770000	0.0748	-0.734975	0	11	1
1	26680000	26780000	0.0748	-0.734975	0	11	1
1	26690000	26790000	0.119085	-0.435897	0	13	1
1	26700000	26800000	0.119085	-0.435897	0	13	1
1	26710000	26810000	0.137911	-0.308751	0	7	1
1	26720000	26820000	0.137911	-0.308751	0	7	1
1	26730000	26830000	0.10515	-0.530005	0	7	1
1	26740000	26840000	0.10515	-0.530005	0	7	1
1	26750000	26850000	NA	NA	0	2	1
1	26760000	26860000	NA	NA	0	2	1
1	26770000	26870000	NA	NA	0	2	1
1	26780000	26880000	NA	NA	0	2	1
1	27520000	27620000	NA	NA	0	3	1
1	27530000	27630000	NA	NA	0	3	1
1	27540000	27640000	NA	NA	0	3	1
1	27550000	27650000	NA	NA	0	3	1
1	27560000	27660000	NA	NA	0	3	1
1	27570000	27670000	NA	NA	0	3	1
1	27580000	27680000	NA	NA	0	3	1
1	27590000	27690000	NA	NA	0	3	1
1	27600000	27700000	NA	NA	0	3	1
1	27610000	27710000	NA	NA	0	3	1
1	29790000	29890000	0.42459	1.62735	0	5	1
1	29800000	29900000	0.42459	1.62735	0	5	1
1	29810000	29910000	0.42459	1.62735	0	5	1
1	29820000	29920000	0.42459	1.62735	0	5	1
1	29830000	29930000	0.42459	1.62735	0	5	1
1	29840000	29940000	0.42459	1.62735	0	5	1
1	29850000	29950000	0.42459	1.62735	0	5	1
1	29860000	29960000	0.42459	1.62735	0	5	1
1	29870000	29970000	0.42459	1.62735	0	5	1
1	29880000	29980000	0.456033	1.8397	0	4	1
1	29890000	29990000	NA	NA	0	1	1
1	29900000	30000000	NA	NA	0	1	1
1	29910000	30010000	NA	NA	0	1	1
1	29920000	30020000	NA	NA	0	1	1
1	29930000	30030000	NA	NA	0	1	1
1	29940000	30040000	NA	NA	0	1	1
1	29950000	30050000	NA	NA	0	1	1
1	29960000	30060000	NA	NA	0	1	1
1	29970000	30070000	NA	NA	0	1	1
1	29980000	30080000	NA	NA	0	1	1
1	30370000	30470000	0.07871	-0.708568	0	10	1
1	30380000	30480000	0.07871	-0.708568	0	10	1
1	30390000	30490000	0.07871	-0.708568	0	10	1
1	30400000	30500000	0.07871	-0.708568	0	10	1
1	30410000	30510000	0.07871	-0.708568	0	10	1
1	30420000	30520000	0.07871	-0.708568	0	10	1
1	30430000	30530000	0.07871	-0.708568	0	10	1
1	30440000	30540000	0.07871	-0.708568	0	10	1
1	30450000	30550000	0.07871	-0.708568	0	10	1
1	30460000	30560000	0.07871	-0.708568	0	10	1
1	31700000	31800000	NA	NA	0	2	1
1	31710000	31810000	NA	NA	0	2	1
1	31720000	31820000	NA	NA	0	2	1
1	31730000	31830000	NA	NA	0	2	1
1	31740000	31840000	NA	NA	0	2	1
1	31750000	31850000	NA	NA	0	2	1
1	31760000	31860000	NA	NA	0	2	1
1	31770000	31870000	NA	NA	0	2	1
1	31780000	31880000	NA	NA	0	2	1
1	31790000	31890000	NA	NA	0	2	1
1	31830000	31930000	0.368811	1.25064	0	2	1
1	31840000	31940000	0.368811	1.25064	0	2	1
1	31850000	31950000	0.368811	1.25064	0	2	1
1	31860000	31960000	0.368811	1.25064	0	2	1
1	31870000	31970000	0.353983	1.1505	0	5	1
1	31880000	31980000	0.353983	1.1505	0	5	1
1	31890000	31990000	0.353983	1.1505	0	5	1
1	31900000	32000000	0.353983	1.1505	0	5	1
1	31910000	32010000	0.353983	1.1505	0	5	1
1	31920000	32020000	0.353983	1.1505	0	5	1
1	31930000	32030000	NA	NA	0	3	1
1	31940000	32040000	NA	NA	0	3	1
1	31950000	32050000	NA	NA	0	3	1
1	31960000	32060000	0.192238	0.0581446	0	6	1
1	32300000	32400000	NA	NA	0	5	1
1	32310000	32410000	NA	NA	0	5	1
1	32320000	32420000	NA	NA	0	5	1
1	32330000	32430000	NA	NA	0	5	1
1	32340000	32440000	NA	NA	0	5	1
1	32350000	32450000	NA	NA	0	5	1
1	32360000	32460000	NA	NA	0	5	1
1	32370000	32470000	NA	NA	0	5	1
1	32380000	32480000	NA	NA	0	5	1
1	32390000	32490000	NA	NA	0	5	1
1	32690000	32790000	NA	NA	0	0	1
1	32700000	32800000	NA	NA	0	0	1
1	32710000	32810000	NA	NA	0	0	1
1	32720000	32820000	NA	NA	0	0	1
1	32730000	32830000	NA	NA	0	0	1
1	32740000	32840000	NA	NA	0	0	1
1	32750000	32850000	NA	NA	0	0	1
1	32760000	32860000	NA	NA	0	0	1
1	32770000	32870000	NA	NA	0	0	1
1	32780000	32880000	NA	NA	0	0	1
1	32940000	33040000	NA	NA	3	0	1.02e-06
1	32950000	33050000	NA	NA	3	0	1.02e-06
1	32960000	33060000	NA	NA	3	0	1.02e-06
1	32970000	33070000	NA	NA	3	0	1.02e-06
1	32980000	33080000	NA	NA	3	0	1.02e-06
1	32990000	33090000	NA	NA	3	0	1.02e-06
1	33000000	33100000	NA	NA	3	0	1.02e-06
1	33010000	33110000	NA	NA	3	0	1.02e-06
1	33020000	33120000	NA	NA	3	0	1.02e-06
1	33030000	33130000	NA	NA	3	0	1.02e-06
1	33160000	33260000	0.507925	2.19015	1	0	0.0100487
1	33170000	33270000	0.507925	2.19015	1	0	0.0100487
1	33180000	33280000	0.507925	2.19015	1	0	0.0100487
1	33190000	33290000	0.507925	2.19015	1	0	0.0100487
1	33200000	33300000	0.507925	2.19015	1	0	0.0100487
1	33210000	33310000	0.507925	2.19015	1	0	0.0100487
1	33220000	33320000	0.507925	2.19015	1	0	0.0100487
1	33230000	33330000	0.507925	2.19015	1	0	0.0100487
1	33240000	33340000	0.507925	2.19015	1	0	0.0100487
1	33250000	33350000	0.507925	2.19015	1	0	0.0100487
1	34020000	34120000	NA	NA	0	0	1
1	34030000	34130000	0.288691	0.709547	0	3	1
1	34040000	34140000	0.288691	0.709547	0	3	1
1	34050000	34150000	0.288691	0.709547	0	3	1
1	34060000	34160000	0.288691	0.709547	0	3	1
1	34070000	34170000	0.288691	0.709547	0	3	1
1	34080000	34180000	0.288691	0.709547	0	3	1
1	34090000	34190000	0.288691	0.709547	0	3	1
1	34100000	34200000	0.288691	0.709547	0	3	1
1	34110000	34210000	0.288691	0.709547	0	3	1
1	34120000	34220000	0.298033	0.772641	0	3	1
1	34270000	34370000	0.135538	-0.324781	0	5	1
1	34280000	34380000	0.1219	-0.416883	0	6	1
1	34290000	34390000	0.164454	-0.129491	0	28	1
1	34300000	34400000	0.164454	-0.129491	0	28	1
1	34310000	34410000	0.166607	-0.114951	0	33	1
1	34320000	34420000	0.166607	-0.114951	0	33	1
1	34330000	34430000	0.166607	-0.114951	0	33	1
1	34340000	34440000	0.166607	-0.114951	0	33	1
1	34350000	34450000	0.166607	-0.114951	0	33	1
1	34360000	34460000	0.166607	-0.114951	0	33	1
1	34370000	34470000	0.173918	-0.0655793	0	28	1
1	34380000	34480000	0.1788	-0.0326061	0	27	1
1	34390000	34490000	0.177371	-0.0422541	0	5	1
1	34400000	34500000	0.177371	-0.0422541	0	5	1
1	34530000	34630000	NA	NA	0	1	1
1	34540000	34640000	NA	NA	0	1	1
1	34550000	34650000	NA	NA	0	1	1
1	34560000	34660000	NA	NA	0	1	1
1	34570000	34670000	NA	NA	0	1	1
1	34580000	34680000	NA	NA	0	1	1
1	34590000	34690000	NA	NA	0	1	1
1	34600000	34700000	NA	NA	0	1	1
1	34610000	34710000	NA	NA	0	1	1
1	34620000	34720000	NA	NA	0	1	1
1	34650000	34750000	0.07856	-0.709581	0	7	1
1	34660000	34760000	0.07856	-0.709581	0	7	1
1	34670000	34770000	0.07856	-0.709581	0	7	1
1	34680000	34780000	0.07856	-0.709581	0	7	1
1	34690000	34790000	0.07856	-0.709581	0	7	1
1	34700000	34800000	0.07856	-0.709581	0	7	1
1	34710000	34810000	0.07856	-0.709581	0	7	1
1	34720000	34820000	0.07856	-0.709581	0	7	1
1	34730000	34830000	0.122113	-0.415442	0	13	1
1	34740000	34840000	0.122113	-0.415442	0	13	1
1	34750000	34850000	NA	NA	0	6	1
1	34760000	34860000	NA	NA	0	6	1
1	34770000	34870000	NA	NA	0	6	1
1	34780000	34880000	NA	NA	0	6	1
1	34790000	34890000	NA	NA	0	6	1
1	34800000	34900000	NA	NA	0	6	1
1	34810000	34910000	NA	NA	0	6	1
1	34820000	34920000	NA	NA	0	6	1
1	35050000	35150000	0.120485	-0.426439	0	15	1
1	35060000	35160000	0.120485	-0.426439	0	15	1
1	35070000	35170000	0.120485	-0.426439	0	15	1
1	35080000	35180000	0.120485	-0.426439	0	15	1
1	35090000	35190000	0.120485	-0.426439	0	15	1
1	35100000	35200000	0.120485	-0.426439	0	15	1
1	35110000	35210000	0.120485	-0.426439	0	15	1
1	35120000	35220000	0.120485	-0.426439	0	15	1
1	35130000	35230000	0.120485	-0.426439	0	15	1
1	35140000	35240000	0.120485	-0.426439	0	15	1
1	35190000	35290000	0.142857	-0.275348	0	3	1
1	35200000	35300000	0.142857	-0.275348	0	3	1
1	35210000	35310000	0.142857	-0.275348	0	3	1
1	35220000	35320000	0.142857	-0.275348	0	3	1
1	35230000	35330000	0.142857	-0.275348	0	3	1
1	35240000	35340000	0.142857	-0.275348	0	3	1
1	35250000	35350000	0.142857	-0.275348	0	3	1
1	35260000	35360000	0.142857	-0.275348	0	3	1
1	35270000	35370000	0.142857	-0.275348	0	3	1
1	35280000	35380000	0.142857	-0.275348	0	3	1
1	35340000	35440000	0.121557	-0.419198	0	6	1
1	35350000	35450000	0.121557	-0.419198	0	6	1
1	35360000	35460000	0.121557	-0.419198	0	6	1
1	35370000	35470000	0.121557	-0.419198	0	6	1
1	35380000	35480000	0.121557	-0.419198	0	6	1
1	35390000	35490000	0.121557	-0.419198	0	6	1
1	35400000	35500000	0.121557	-0.419198	0	6	1
1	35410000	35510000	0.121557	-0.419198	0	6	1
1	35420000	35520000	0.121557	-0.419198	0	6	1
1	35430000	35530000	0.121557	-0.419198	0	6	1
1	35700000	35800000	0.23135	0.322293	0	6	1
1	35710000	35810000	0.23135	0.322293	0	6	1
1	35720000	35820000	0.23135	0.322293	0	6	1
1	35730000	35830000	0.23135	0.322293	0	6	1
1	35740000	35840000	0.23135	0.322293	0	6	1
1	35750000	35850000	0.23135	0.322293	0	6	1
1	35760000	35860000	0.23135	0.322293	0	6	1
1	35770000	35870000	0.23135	0.322293	0	6	1
1	35780000	35880000	0.23135	0.322293	0	6	1
1	35790000	35890000	0.23135	0.322293	0	6	1
1	36130000	36230000	0.166871	-0.113166	0	4	1
1	36140000	36240000	0.116442	-0.453746	0	9	1
1	36150000	36250000	0.128379	-0.373129	0	9	1
1	36160000	36260000	0.128379	-0.373129	0	9	1
1	36170000	36270000	0.128379	-0.373129	0	9	1
1	36180000	36280000	0.0870517	-0.652232	0	23	1
1	36190000	36290000	0.116613	-0.452588	0	31	1
1	36200000	36300000	0.116613	-0.452588	0	31	1
1	36210000	36310000	0.116613	-0.452588	0	31	1
1	36220000	36320000	0.116613	-0.452588	0	31	1
1	36230000	36330000	0.105265	-0.529231	0	27	1
1	36240000	36340000	0.116692	-0.452053	0	22	1
1	36250000	36350000	0.10975	-0.498938	0	22	1
1	36260000	36360000	0.10975	-0.498938	0	22	1
1	36270000	36370000	0.10975	-0.498938	0	22	1
1	36280000	36380000	0.211867	0.190711	0	8	1
1	36470000	36570000	0.0464889	-0.926175	0	9	1
1	36480000	36580000	0.0464889	-0.926175	0	9	1
1	36490000	36590000	0.0464889	-0.926175	0	9	1
1	36500000	36600000	0.0464889	-0.926175	0	9	1
1	36510000	36610000	0.0464889	-0.926175	0	9	1
1	36520000	36620000	0.0464889	-0.926175	0	9	1
1	36530000	36630000	0.0464889	-0.926175	0	9	1
1	36540000	36640000	0.0464889	-0.926175	0	9	1
1	36550000	36650000	0.0464889	-0.926175	0	9	1
1	36560000	36660000	0.0464889	-0.926175	0	9	1
1	36640000	36740000	0.454987	1.83264	0	6	1
1	36650000	36750000	0.454987	1.83264	0	6	1
1	36660000	36760000	0.454987	1.83264	0	6	1
1	36670000	36770000	0.454987	1.83264	0	6	1
1	36680000	36780000	0.454987	1.83264	0	6	1
1	36690000	36790000	0.454987	1.83264	0	6	1
1	36700000	36800000	0.454987	1.83264	0	6	1
1	36710000	36810000	0.454987	1.83264	0	6	1
1	36720000	36820000	0.454987	1.83264	0	6	1
1	36730000	36830000	0.454987	1.83264	0	6	1
1	37220000	37320000	NA	NA	0	3	1
1	37230000	37330000	0.00951429	-1.17588	0	8	1
1	37240000	37340000	0.00951429	-1.17588	0	8	1
1	37250000	37350000	0.00951429	-1.17588	0	8	1
1	37260000	37360000	0.00951429	-1.17588	0	8	1
1	37270000	37370000	0.00951429	-1.17588	0	8	1
1	37280000	37380000	0.00951429	-1.17588	0	8	1
1	37290000	37390000	0.00951429	-1.17588	0	8	1
1	37300000	37400000	0.00951429	-1.17588	0	8	1
1	37310000	37410000	0.00951429	-1.17588	0	8	1
1	37320000	37420000	NA	NA	0	5	1
1	37970000	38070000	NA	NA	0	3	1
1	37980000	38080000	NA	NA	0	3	1
1	37990000	38090000	NA	NA	0	3	1
1	38000000	38100000	NA	NA	0	3	1
1	38010000	38110000	NA	NA	0	3	1
1	38020000	38120000	NA	NA	0	3	1
1	38030000	38130000	NA	NA	0	3	1
1	38040000	38140000	NA	NA	0	3	1
1	38050000	38150000	NA	NA	0	3	1
1	38060000	38160000	NA	NA	0	3	1
1	38100000	38200000	NA	NA	0	0	1
1	38110000	38210000	NA	NA	0	0	1
1	38120000	38220000	NA	NA	0	0	1
1	38130000	38230000	NA	NA	0	0	1
1	38140000	38240000	NA	NA	0	0	1
1	38150000	38250000	NA	NA	0	0	1
1	38160000	38260000	NA	NA	0	0	1
1	38170000	38270000	NA	NA	0	0	1
1	38180000	38280000	NA	NA	0	0	1
1	38190000	38290000	NA	NA	0	0	1
1	38440000	38540000	NA	NA	0	3	1
1	38450000	38550000	0.118737	-0.438241	0	8	1
1	38460000	38560000	0.105544	-0.527341	0	9	1
1	38470000	38570000	0.105544	-0.527341	0	9	1
1	38480000	38580000	0.105544	-0.527341	0	9	1
1	38490000	38590000	0.105544	-0.527341	0	9	1
1	38500000	38600000	0.105544	-0.527341	0	9	1
1	38510000	38610000	0.105544	-0.527341	0	9	1
1	38520000	38620000	0.131614	-0.351277	0	6	1
1	38530000	38630000	0.131614	-0.351277	0	6	1
1	38540000	38640000	0.131614	-0.351277	0	6	1
1	38550000	38650000	NA	NA	0	1	1
1	38680000	38780000	0.130004	-0.362154	0	24	1
1	38690000	38790000	0.130004	-0.362154	0	24	1
1	38700000	38800000	0.130004	-0.362154	0	24	1
1	38710000	38810000	0.130004	-0.362154	0	24	1
1	38720000	38820000	0.130004	-0.362154	0	24	1
1	38730000	38830000	0.130004	-0.362154	0	24	1
1	38740000	38840000	0.130004	-0.362154	0	24	1
1	38750000	38850000	0.141692	-0.283219	0	41	1
1	38760000	38860000	0.141692	-0.283219	0	41	1
1	38770000	38870000	0.141692	-0.283219	0	41	1
1	38780000	38880000	0.156719	-0.181731	0	17	1
1	38790000	38890000	0.156719	-0.181731	0	17	1
1	38800000	38900000	0.156719	-0.181731	0	17	1
1	38810000	38910000	0.16315	-0.138299	0	18	1
1	38820000	38920000	0.16315	-0.138299	0	18	1
1	38830000	38930000	0.16315	-0.138299	0	18	1
1	38840000	38940000	0.16315	-0.138299	0	18	1
1	39080000	39180000	0.190862	0.0488585	0	2	1
1	39090000	39190000	0.190862	0.0488585	0	2	1
1	39100000	39200000	0.190862	0.0488585	0	2	1
1	39110000	39210000	0.190862	0.0488585	0	2	1
1	39120000	39220000	0.190862	0.0488585	0	2	1
1	39130000	39230000	0.216829	0.224227	0	10	1
1	39140000	39240000	0.216829	0.224227	0	10	1
1	39150000	39250000	0.216829	0.224227	0	10	1
1	39160000	39260000	0.216829	0.224227	0	10	1
1	39170000	39270000	0.216829	0.224227	0	10	1
1	39180000	39280000	0.239911	0.38011	0	8	1
1	39190000	39290000	0.239911	0.38011	0	8	1
1	39200000	39300000	0.239911	0.38011	0	8	1
1	39210000	39310000	0.239911	0.38011	0	8	1
1	39220000	39320000	0.239911	0.38011	0	8	1
1	39520000	39620000	0.272008	0.59688	0	5	1
1	39530000	39630000	0.272008	0.59688	0	5	1
1	39540000	39640000	0.272008	0.59688	0	5	1
1	39550000	39650000	0.272008	0.59688	0	5	1
1	39560000	39660000	0.272008	0.59688	0	5	1
1	39570000	39670000	0.272008	0.59688	0	5	1
1	39580000	39680000	0.272008	0.59688	0	5	1
1	39590000	39690000	0.272008	0.59688	0	5	1
1	39600000	39700000	0.272008	0.59688	0	5	1
1	39610000	39710000	0.272008	0.59688	0	5	1
1	39770000	39870000	0.319629	0.918486	0	14	1
1	39780000	39880000	0.319629	0.918486	0	14	1
1	39790000	39890000	0.319629	0.918486	0	14	1
1	39800000	39900000	0.325267	0.956563	0	16	1
1	39810000	39910000	0.318484	0.910757	0	17	1
1	39820000	39920000	0.318484	0.910757	0	17	1
1	39830000	39930000	0.318484	0.910757	0	17	1
1	39840000	39940000	0.318484	0.910757	0	17	1
1	39850000	39950000	0.318484	0.910757	0	17	1
1	39860000	39960000	0.318484	0.910757	0	17	1
1	39870000	39970000	NA	NA	0	3	1
1	39880000	39980000	NA	NA	0	3	1
1	39890000	39990000	NA	NA	0	3	1
1	40750000	40850000	0.18665	0.0204092	0	14	1
1	40760000	40860000	0.18665	0.0204092	0	14	1
1	40770000	40870000	0.18665	0.0204092	0	14	1
1	40780000	40880000	0.18665	0.0204092	0	14	1
1	40790000	40890000	0.18665	0.0204092	0	14	1
1	40800000	40900000	0.174207	-0.0636274	0	15	1
1	40810000	40910000	0.174207	-0.0636274	0	15	1
1	40820000	40920000	0.174207	-0.0636274	0	15	1
1	40830000	40930000	0.151719	-0.215501	0	16	1
1	40840000	40940000	0.15279	-0.208263	0	19	1
1	40850000	40950000	0.138564	-0.304344	0	7	1
1	40860000	40960000	0.138564	-0.304344	0	7	1
1	40870000	40970000	0.138564	-0.304344	0	7	1
1	40880000	40980000	0.138564	-0.304344	0	7	1
1	40890000	40990000	0.138564	-0.304344	0	7	1
1	40900000	41000000	0.15242	-0.210765	0	6	1
1	40910000	41010000	0.15242	-0.210765	0	6	1
1	40920000	41020000	0.15242	-0.210765	0	6	1
1	40930000	41030000	0.203357	0.133242	0	3	1
1	41140000	41240000	0.165489	-0.122501	0	21	1
1	41150000	41250000	0.165489	-0.122501	0	21	1
1	41160000	41260000	0.165489	-0.122501	0	21	1
1	41170000	41270000	0.165489	-0.122501	0	21	1
1	41180000	41280000	0.165489	-0.122501	0	21	1
1	41190000	41290000	0.165489	-0.122501	0	21	1
1	41200000	41300000	0.165489	-0.122501	0	21	1
1	41210000	41310000	0.165489	-0.122501	0	21	1
1	41220000	41320000	0.165489	-0.122501	0	21	1
1	41230000	41330000	0.165489	-0.122501	0	21	1
1	42820000	42920000	NA	NA	0	1	1
1	42830000	42930000	NA	NA	0	1	1
1	42840000	42940000	NA	NA	0	1	1
1	42850000	42950000	NA	NA	0	1	1
1	42860000	42960000	NA	NA	0	1	1
1	42870000	42970000	NA	NA	0	1	1
1	42880000	42980000	NA	NA	0	1	1
1	43290000	43390000	NA	NA	0	0	1
1	43300000	43400000	NA	NA	0	0	1
1	43310000	43410000	NA	NA	0	0	1
1	43320000	43420000	NA	NA	0	0	1
1	43330000	43430000	NA	NA	0	0	1
1	43340000	43440000	NA	NA	0	0	1
1	43350000	43450000	NA	NA	0	0	1
1	43360000	43460000	NA	NA	0	0	1
1	43370000	43470000	NA	NA	0	0	1
1	43380000	43480000	NA	NA	0	0	1
1	43590000	43690000	0.399729	1.45944	0	4	1
1	43600000	43700000	0.399729	1.45944	0	4	1
1	43610000	43710000	0.399729	1.45944	0	4	1
1	43620000	43720000	0.399729	1.45944	0	4	1
1	43630000	43730000	0.399729	1.45944	0	4	1
1	43640000	43740000	0.399729	1.45944	0	4	1
1	43650000	43750000	0.399729	1.45944	0	4	1
1	43660000	43760000	0.399729	1.45944	0	4	1
1	43670000	43770000	0.399729	1.45944	0	4	1
1	43680000	43780000	0.399729	1.45944	0	4	1
1	44870000	44970000	0.102344	-0.548957	0	8	1
1	44880000	44980000	0.102344	-0.548957	0	8	1
1	44890000	44990000	0.102344	-0.548957	0	8	1
1	44900000	45000000	0.102344	-0.548957	0	8	1
1	44910000	45010000	0.102344	-0.548957	0	8	1
1	44920000	45020000	0.102344	-0.548957	0	8	1
1	44930000	45030000	0.102344	-0.548957	0	8	1
1	44940000	45040000	0.102344	-0.548957	0	8	1
1	44950000	45050000	0.102344	-0.548957	0	8	1
1	44960000	45060000	0.102344	-0.548957	0	8	1
1	45340000	45440000	0.0824429	-0.683358	0	8	1
1	45350000	45450000	0.0824429	-0.683358	0	8	1
1	45360000	45460000	0.0824429	-0.683358	0	8	1
1	45370000	45470000	0.0824429	-0.683358	0	8	1
1	45380000	45480000	0.0824429	-0.683358	0	8	1
1	45390000	45490000	0.0824429	-0.683358	0	8	1
1	45400000	45500000	0.0824429	-0.683358	0	8	1
1	45410000	45510000	0.0824429	-0.683358	0	8	1
1	45420000	45520000	0.0824429	-0.683358	0	8	1
1	45430000	45530000	NA	NA	0	5	1
1	45450000	45550000	0.128964	-0.369174	0	13	1
1	45460000	45560000	0.128964	-0.369174	0	13	1
1	45470000	45570000	0.128964	-0.369174	0	13	1
1	45480000	45580000	0.128964	-0.369174	0	13	1
1	45490000	45590000	0.128964	-0.369174	0	13	1
1	45500000	45600000	0.128964	-0.369174	0	13	1
1	45510000	45610000	0.128964	-0.369174	0	13	1
1	45520000	45620000	0.128964	-0.369174	0	13	1
1	45530000	45630000	0.128964	-0.369174	0	13	1
1	45540000	45640000	0.128964	-0.369174	0	13	1
1	45570000	45670000	NA	NA	0	1	1
1	45580000	45680000	NA	NA	0	1	1
1	45590000	45690000	NA	NA	0	1	1
1	45600000	45700000	NA	NA	0	1	1
1	45610000	45710000	NA	NA	0	2	1
1	45620000	45720000	NA	NA	0	2	1
1	45630000	45730000	NA	NA	0	2	1
1	45640000	45740000	NA	NA	0	4	1
1	45650000	45750000	NA	NA	0	4	1
1	45660000	45760000	NA	NA	0	4	1
1	45670000	45770000	NA	NA	0	3	1
1	45680000	45780000	NA	NA	0	3	1
1	45690000	45790000	0.154262	-0.198321	0	6	1
1	45700000	45800000	0.154262	-0.198321	0	6	1
1	45710000	45810000	0.136643	-0.317316	0	5	1
1	45720000	45820000	0.136643	-0.317316	0	5	1
1	45730000	45830000	0.136643	-0.317316	0	5	1
1	45740000	45840000	NA	NA	0	3	1
1	45750000	45850000	0.135	-0.328411	0	3	1
1	45760000	45860000	0.116638	-0.452423	0	5	1
1	45770000	45870000	0.11331	-0.474896	0	6	1
1	45780000	45880000	0.11331	-0.474896	0	6	1
1	45790000	45890000	NA	NA	0	3	1
1	45800000	45900000	NA	NA	0	3	1
1	45810000	45910000	NA	NA	0	3	1
1	45820000	45920000	NA	NA	0	3	1
1	45830000	45930000	NA	NA	0	3	1
1	45840000	45940000	NA	NA	0	3	1
1	45850000	45950000	NA	NA	0	3	1
1	45860000	45960000	NA	NA	0	1	1
1	46320000	46420000	NA	NA	0	2	1
1	46330000	46430000	NA	NA	0	2	1
1	46340000	46440000	NA	NA	0	2	1
1	46350000	46450000	NA	NA	0	2	1
1	46360000	46460000	NA	NA	0	2	1
1	46370000	46470000	NA	NA	0	2	1
1	46380000	46480000	NA	NA	0	2	1
1	46390000	46490000	NA	NA	0	2	1
1	46400000	46500000	NA	NA	0	2	1
1	46410000	46510000	NA	NA	0	2	1
1	46990000	47090000	0.117564	-0.446169	0	15	1
1	47000000	47100000	0.117564	-0.446169	0	15	1
1	47010000	47110000	0.117564	-0.446169	0	15	1
1	47020000	47120000	0.117564	-0.446169	0	15	1
1	47030000	47130000	0.117564	-0.446169	0	15	1
1	47040000	47140000	0.117564	-0.446169	0	15	1
1	47050000	47150000	0.117564	-0.446169	0	15	1
1	47060000	47160000	0.13424	-0.333544	0	25	1
1	47070000	47170000	0.13424	-0.333544	0	25	1
1	47080000	47180000	0.13424	-0.333544	0	25	1
1	47090000	47190000	0.147343	-0.245053	0	10	1
1	47100000	47200000	0.147343	-0.245053	0	10	1
1	47110000	47210000	0.147343	-0.245053	0	10	1
1	47120000	47220000	0.147343	-0.245053	0	10	1
1	47130000	47230000	0.147343	-0.245053	0	10	1
1	47140000	47240000	0.147343	-0.245053	0	10	1
1	47150000	47250000	0.173073	-0.0712814	0	10	1
1	47330000	47430000	NA	NA	0	0	1
1	47340000	47440000	NA	NA	0	0	1
1	47350000	47450000	NA	NA	0	0	1
1	47360000	47460000	NA	NA	0	0	1
1	47370000	47470000	NA	NA	0	0	1
1	47380000	47480000	NA	NA	0	0	1
1	47390000	47490000	NA	NA	0	0	1
1	47400000	47500000	NA	NA	0	0	1
1	47410000	47510000	NA	NA	0	0	1
1	47420000	47520000	NA	NA	0	0	1
1	47430000	47530000	NA	NA	0	0	1
1	47620000	47720000	0.476883	1.98051	0	4	1
1	47630000	47730000	0.476883	1.98051	0	4	1
1	47640000	47740000	0.476883	1.98051	0	4	1
1	47650000	47750000	0.476883	1.98051	0	4	1
1	47660000	47760000	0.476883	1.98051	0	4	1
1	47670000	47770000	0.476883	1.98051	0	4	1
1	47680000	47780000	0.476883	1.98051	0	4	1
1	47690000	47790000	0.476883	1.98051	0	4	1
1	47700000	47800000	0.476883	1.98051	0	4	1
1	47710000	47810000	0.476883	1.98051	0	4	1
1	47850000	47950000	NA	NA	0	0	1
1	47860000	47960000	NA	NA	0	0	1
1	47870000	47970000	NA	NA	0	0	1
1	47880000	47980000	NA	NA	0	0	1
1	47890000	47990000	NA	NA	0	0	1
1	47900000	48000000	NA	NA	0	0	1
1	47910000	48010000	NA	NA	0	0	1
1	47920000	48020000	NA	NA	0	0	1
1	47930000	48030000	NA	NA	0	0	1
1	47940000	48040000	NA	NA	0	0	1
1	48050000	48150000	NA	NA	0	1	1
1	48060000	48160000	NA	NA	0	1	1
1	48070000	48170000	NA	NA	0	1	1
1	48080000	48180000	NA	NA	0	1	1
1	48090000	48190000	NA	NA	0	1	1
1	48100000	48200000	NA	NA	0	1	1
1	48110000	48210000	NA	NA	0	1	1
1	48120000	48220000	NA	NA	0	1	1
1	48130000	48230000	NA	NA	0	1	1
1	48380000	48480000	NA	NA	0	0	1
1	48390000	48490000	NA	NA	0	0	1
1	48400000	48500000	NA	NA	0	0	1
1	48410000	48510000	NA	NA	0	0	1
1	48420000	48520000	NA	NA	0	0	1
1	48430000	48530000	NA	NA	0	0	1
1	48440000	48540000	NA	NA	0	0	1
1	48450000	48550000	NA	NA	0	0	1
1	48460000	48560000	NA	NA	0	0	1
1	48470000	48570000	NA	NA	0	0	1
1	49290000	49390000	0.558669	2.53286	0	2	1
1	49300000	49400000	0.558669	2.53286	0	2	1
1	49310000	49410000	0.558669	2.53286	0	2	1
1	49320000	49420000	0.558669	2.53286	0	2	1
1	49330000	49430000	0.484982	2.03521	0	6	1
1	49340000	49440000	0.484982	2.03521	0	6	1
1	49350000	49450000	0.484982	2.03521	0	6	1
1	49360000	49460000	0.484982	2.03521	0	6	1
1	49370000	49470000	0.484982	2.03521	0	6	1
1	49380000	49480000	0.487511	2.05229	0	6	1
1	49390000	49490000	0.42112	1.60391	0	4	1
1	49400000	49500000	0.42112	1.60391	0	4	1
1	49410000	49510000	0.3948	1.42616	0	5	1
1	49420000	49520000	0.391182	1.40173	0	5	1
1	49460000	49560000	0.169683	-0.0941759	0	5	1
1	49470000	49570000	0.169683	-0.0941759	0	5	1
1	49480000	49580000	0.169683	-0.0941759	0	5	1
1	49490000	49590000	0.169683	-0.0941759	0	5	1
1	49500000	49600000	0.169683	-0.0941759	0	5	1
1	49510000	49610000	NA	NA	0	4	1
1	49520000	49620000	NA	NA	0	4	1
1	49530000	49630000	NA	NA	0	4	1
1	49540000	49640000	NA	NA	0	4	1
1	49550000	49650000	NA	NA	0	4	1
1	49590000	49690000	0.225693	0.284087	0	8	1
1	49600000	49700000	0.209981	0.177978	0	10	1
1	49610000	49710000	0.209981	0.177978	0	10	1
1	49620000	49720000	0.209981	0.177978	0	10	1
1	49630000	49730000	0.209981	0.177978	0	10	1
1	49640000	49740000	0.209981	0.177978	0	10	1
1	49650000	49750000	0.209981	0.177978	0	10	1
1	49660000	49760000	0.209981	0.177978	0	10	1
1	49670000	49770000	0.209981	0.177978	0	11	1
1	49680000	49780000	0.209981	0.177978	0	11	1
1	49690000	49790000	NA	NA	0	3	1
1	49920000	50020000	NA	NA	0	2	1
1	49930000	50030000	NA	NA	0	3	1
1	49940000	50040000	NA	NA	0	3	1
1	49950000	50050000	NA	NA	0	3	1
1	49960000	50060000	NA	NA	0	3	1
1	49970000	50070000	NA	NA	0	3	1
1	49980000	50080000	NA	NA	0	3	1
1	49990000	50090000	NA	NA	0	3	1
1	50000000	50100000	NA	NA	0	3	1
1	50010000	50110000	NA	NA	0	3	1
1	50350000	50450000	NA	NA	0	2	1
1	50360000	50460000	0.293883	0.744614	0	8	1
1	50370000	50470000	0.293883	0.744614	0	8	1
1	50380000	50480000	0.293883	0.744614	0	8	1
1	50390000	50490000	0.293883	0.744614	0	8	1
1	50400000	50500000	0.293883	0.744614	0	8	1
1	50410000	50510000	0.293883	0.744614	0	8	1
1	50420000	50520000	0.293883	0.744614	0	8	1
1	50430000	50530000	0.293883	0.744614	0	8	1
1	50440000	50540000	0.198637	0.101364	0	17	1
1	50450000	50550000	0.2031	0.131505	0	15	1
1	50460000	50560000	0.12244	-0.413236	0	9	1
1	50470000	50570000	0.12244	-0.413236	0	9	1
1	50480000	50580000	0.12244	-0.413236	0	9	1
1	50490000	50590000	0.12244	-0.413236	0	9	1
1	50500000	50600000	0.12244	-0.413236	0	9	1
1	50510000	50610000	0.12244	-0.413236	0	9	1
1	50520000	50620000	0.12244	-0.413236	0	9	1
1	50530000	50630000	0.12244	-0.413236	0	9	1
1	50890000	50990000	NA	NA	0	0	1
1	50900000	51000000	NA	NA	0	0	1
1	50910000	51010000	NA	NA	0	0	1
1	50920000	51020000	NA	NA	0	0	1
1	50930000	51030000	NA	NA	0	0	1
1	50940000	51040000	NA	NA	0	0	1
1	50950000	51050000	NA	NA	0	0	1
1	50960000	51060000	NA	NA	0	0	1
1	50970000	51070000	NA	NA	0	0	1
1	50980000	51080000	NA	NA	0	0	1
1	51010000	51110000	0.3835	1.34984	0	4	1
1	51020000	51120000	0.3835	1.34984	0	4	1
1	51030000	51130000	0.3835	1.34984	0	4	1
1	51040000	51140000	0.3835	1.34984	0	4	1
1	51050000	51150000	0.3835	1.34984	0	4	1
1	51060000	51160000	0.294293	0.747383	0	9	1
1	51070000	51170000	0.294293	0.747383	0	9	1
1	51080000	51180000	0.294293	0.747383	0	9	1
1	51090000	51190000	0.297494	0.768997	0	10	1
1	51100000	51200000	0.279994	0.650813	0	11	1
1	51110000	51210000	0.223536	0.269523	0	7	1
1	51120000	51220000	0.223536	0.269523	0	7	1
1	51130000	51230000	0.223536	0.269523	0	7	1
1	51140000	51240000	0.223536	0.269523	0	7	1
1	51150000	51250000	0.223536	0.269523	0	7	1
1	51570000	51670000	0.143757	-0.26927	0	3	1
1	51580000	51680000	0.143757	-0.26927	0	3	1
1	51590000	51690000	0.143757	-0.26927	0	3	1
1	51600000	51700000	0.143757	-0.26927	0	3	1
1	51610000	51710000	0.143757	-0.26927	0	3	1
1	51620000	51720000	0.143757	-0.26927	0	3	1
1	51630000	51730000	0.143757	-0.26927	0	3	1
1	51640000	51740000	0.143757	-0.26927	0	3	1
1	51650000	51750000	0.143757	-0.26927	0	3	1
1	51660000	51760000	0.143757	-0.26927	0	3	1
1	51750000	51850000	0.102338	-0.548992	0	10	1
1	51760000	51860000	0.134974	-0.328589	0	14	1
1	51770000	51870000	0.133991	-0.335226	0	16	1
1	51780000	51880000	0.133991	-0.335226	0	16	1
1	51790000	51890000	0.133991	-0.335226	0	16	1
1	51800000	51900000	0.145142	-0.259914	0	29	1
1	51810000	51910000	0.145142	-0.259914	0	29	1
1	51820000	51920000	0.145142	-0.259914	0	29	1
1	51830000	51930000	0.145142	-0.259914	0	29	1
1	51840000	51940000	0.145142	-0.259914	0	29	1
1	51850000	51950000	0.172965	-0.0720131	0	19	1
1	51860000	51960000	0.158943	-0.166712	0	15	1
1	51870000	51970000	0.167445	-0.10929	0	13	1
1	51880000	51980000	0.167445	-0.10929	0	13	1
1	51890000	51990000	0.167445	-0.10929	0	13	1
1	52230000	52330000	NA	NA	0	3	1
1	52240000	52340000	NA	NA	0	3	1
1	52250000	52350000	0.241567	0.391291	0	3	1
1	52260000	52360000	0.241567	0.391291	0	3	1
1	52270000	52370000	0.241567	0.391291	0	3	1
1	52280000	52380000	0.241567	0.391291	0	3	1
1	52290000	52390000	0.241567	0.391291	0	3	1
1	52300000	52400000	0.241567	0.391291	0	3	1
1	52310000	52410000	0.241567	0.391291	0	3	1
1	52320000	52420000	0.110935	-0.490937	0	17	1
1	52330000	52430000	0.0715286	-0.757068	0	17	1
1	52340000	52440000	0.0691481	-0.773145	0	22	1
1	52350000	52450000	0.0629	-0.815342	0	26	1
1	52360000	52460000	0.0648419	-0.802227	0	29	1
1	52370000	52470000	0.0632687	-0.812851	0	30	1
1	52380000	52480000	0.06935	-0.771781	0	32	1
1	52390000	52490000	0.0673686	-0.785163	0	33	1
1	52400000	52500000	0.0673686	-0.785163	0	33	1
1	52410000	52510000	0.0634302	-0.811761	0	42	1
1	52420000	52520000	0.0625154	-0.817939	0	28	1
1	52430000	52530000	0.0619739	-0.821596	0	25	1
1	52440000	52540000	0.0623824	-0.818838	0	20	1
1	52450000	52550000	0.0646538	-0.803497	0	16	1
1	52460000	52560000	0.0597833	-0.83639	0	13	1
1	52470000	52570000	0.0639	-0.808588	0	12	1
1	52480000	52580000	0.0410667	-0.962794	0	10	1
1	52490000	52590000	0.0462	-0.928126	0	9	1
1	52500000	52600000	0.0462	-0.928126	0	9	1
1	52890000	52990000	NA	NA	0	2	1
1	52900000	53000000	NA	NA	0	2	1
1	52910000	53010000	NA	NA	0	2	1
1	52920000	53020000	NA	NA	0	2	1
1	52930000	53030000	NA	NA	0	2	1
1	52940000	53040000	NA	NA	0	2	1
1	52950000	53050000	NA	NA	0	2	1
1	52960000	53060000	NA	NA	0	2	1
1	52970000	53070000	NA	NA	0	2	1
1	52980000	53080000	NA	NA	0	2	1
1	53810000	53910000	NA	NA	0	3	1
1	53820000	53920000	0.0286605	-1.04658	0	43	1
1	53830000	53930000	0.0272275	-1.05626	0	46	1
1	53840000	53940000	0.0272275	-1.05626	0	46	1
1	53850000	53950000	0.0272275	-1.05626	0	46	1
1	53860000	53960000	0.0272275	-1.05626	0	46	1
1	53870000	53970000	0.0272275	-1.05626	0	46	1
1	53880000	53980000	0.0272275	-1.05626	0	46	1
1	53890000	53990000	0.0272275	-1.05626	0	46	1
1	53900000	54000000	0.0279256	-1.05154	0	44	1
1	53910000	54010000	0.0240297	-1.07785	0	43	1
1	54130000	54230000	0.114256	-0.46851	0	8	1
1	54140000	54240000	0.129271	-0.367099	0	25	1
1	54150000	54250000	0.129271	-0.367099	0	25	1
1	54160000	54260000	0.129271	-0.367099	0	25	1
1	54170000	54270000	0.096252	-0.590098	0	53	1
1	54180000	54280000	0.096252	-0.590098	0	53	1
1	54190000	54290000	0.096252	-0.590098	0	53	1
1	54200000	54300000	0.096252	-0.590098	0	53	1
1	54210000	54310000	0.096252	-0.590098	0	53	1
1	54220000	54320000	0.096252	-0.590098	0	53	1
1	54230000	54330000	0.0923	-0.616788	0	45	1
1	54240000	54340000	0.0542273	-0.873913	0	28	1
1	54250000	54350000	0.0542273	-0.873913	0	28	1
1	54260000	54360000	0.0542273	-0.873913	0	28	1
1	54400000	54500000	0.107	-0.517511	0	8	1
1	54410000	54510000	0.107	-0.517511	0	8	1
1	54420000	54520000	0.107	-0.517511	0	8	1
1	54430000	54530000	0.107	-0.517511	0	8	1
1	54440000	54540000	0.107	-0.517511	0	8	1
1	54450000	54550000	0.107	-0.517511	0	8	1
1	54460000	54560000	0.107	-0.517511	0	8	1
1	54470000	54570000	0.107	-0.517511	0	8	1
1	54480000	54580000	0.107	-0.517511	0	8	1
1	54490000	54590000	0.107	-0.517511	0	8	1
1	54530000	54630000	NA	NA	0	2	1
1	54540000	54640000	NA	NA	0	2	1
1	54550000	54650000	NA	NA	0	2	1
1	54560000	54660000	NA	NA	0	2	1
1	54570000	54670000	0.156148	-0.18559	0	17	1
1	54580000	54680000	0.156148	-0.18559	0	17	1
1	54590000	54690000	0.156148	-0.18559	0	17	1
1	54600000	54700000	0.156148	-0.18559	0	17	1
1	54610000	54710000	0.156148	-0.18559	0	17	1
1	54620000	54720000	0.156148	-0.18559	0	17	1
1	54630000	54730000	0.172584	-0.0745847	0	15	1
1	54640000	54740000	0.172584	-0.0745847	0	15	1
1	54650000	54750000	0.172584	-0.0745847	0	15	1
1	54660000	54760000	0.185603	0.0133391	0	18	1
1	54670000	54770000	0.204631	0.141843	0	3	1
1	54680000	54780000	0.204631	0.141843	0	3	1
1	54690000	54790000	0.204631	0.141843	0	3	1
1	54700000	54800000	0.204631	0.141843	0	3	1
1	54710000	54810000	0.164374	-0.130032	0	14	1
1	54720000	54820000	0.164374	-0.130032	0	14	1
1	54730000	54830000	0.164374	-0.130032	0	14	1
1	54740000	54840000	0.164374	-0.130032	0	14	1
1	54750000	54850000	0.164374	-0.130032	0	14	1
1	54760000	54860000	0.126993	-0.382488	0	11	1
1	54770000	54870000	0.126993	-0.382488	0	11	1
1	54780000	54880000	0.126993	-0.382488	0	11	1
1	54790000	54890000	0.126993	-0.382488	0	11	1
1	54800000	54900000	0.126993	-0.382488	0	11	1
1	54910000	55010000	NA	NA	0	6	1
1	54920000	55020000	NA	NA	0	6	1
1	54930000	55030000	NA	NA	0	6	1
1	54940000	55040000	NA	NA	0	6	1
1	54950000	55050000	NA	NA	0	6	1
1	54960000	55060000	NA	NA	0	6	1
1	54970000	55070000	NA	NA	0	6	1
1	54980000	55080000	NA	NA	0	6	1
1	54990000	55090000	NA	NA	0	6	1
1	55000000	55100000	NA	NA	0	6	1
1	55010000	55110000	NA	NA	0	0	1
1	55020000	55120000	NA	NA	0	0	1
1	55030000	55130000	NA	NA	0	0	1
1	55040000	55140000	NA	NA	0	0	1
1	55050000	55150000	NA	NA	0	0	1
1	55060000	55160000	NA	NA	0	0	1
1	55070000	55170000	NA	NA	0	0	1
1	55080000	55180000	NA	NA	0	0	1
1	55110000	55210000	0.144114	-0.266858	0	36	1
1	55120000	55220000	0.144114	-0.266858	0	36	1
1	55130000	55230000	0.140111	-0.293893	0	38	1
1	55140000	55240000	0.140111	-0.293893	0	38	1
1	55150000	55250000	0.140111	-0.293893	0	38	1
1	55160000	55260000	0.140111	-0.293893	0	39	1
1	55170000	55270000	0.140111	-0.293893	0	39	1
1	55180000	55280000	0.140111	-0.293893	0	39	1
1	55190000	55290000	0.144114	-0.266858	0	38	1
1	55200000	55300000	0.144114	-0.266858	0	38	1
1	55210000	55310000	NA	NA	0	3	1
1	55220000	55320000	0.133608	-0.33781	0	21	1
1	55230000	55330000	0.128264	-0.373903	0	21	1
1	55240000	55340000	0.128264	-0.373903	0	21	1
1	55250000	55350000	0.128264	-0.373903	0	21	1
1	55260000	55360000	0.128264	-0.373903	0	20	1
1	55270000	55370000	0.128264	-0.373903	0	20	1
1	55280000	55380000	0.128264	-0.373903	0	21	1
1	55290000	55390000	0.128264	-0.373903	0	21	1
1	55300000	55400000	0.128264	-0.373903	0	21	1
1	55310000	55410000	0.128264	-0.373903	0	21	1
1	55320000	55420000	NA	NA	0	3	1
1	55550000	55650000	0.137681	-0.310307	0	27	1
1	55560000	55660000	0.137681	-0.310307	0	27	1
1	55570000	55670000	0.137681	-0.310307	0	27	1
1	55580000	55680000	0.132581	-0.344745	0	28	1
1	55590000	55690000	0.132581	-0.344745	0	28	1
1	55600000	55700000	0.132581	-0.344745	0	28	1
1	55610000	55710000	0.132581	-0.344745	0	28	1
1	55620000	55720000	0.0911735	-0.624395	0	83	1
1	55630000	55730000	0.0885686	-0.641988	0	86	1
1	55640000	55740000	0.0885686	-0.641988	0	86	1
1	55650000	55750000	0.0582244	-0.846918	0	60	1
1	55660000	55760000	0.0582244	-0.846918	0	60	1
1	55670000	55770000	0.0582244	-0.846918	0	60	1
1	55680000	55780000	0.0930521	-0.611708	0	82	1
1	55690000	55790000	0.11158	-0.486576	0	83	1
1	55700000	55800000	0.11158	-0.486576	0	83	1
1	55710000	55810000	0.11158	-0.486576	0	83	1
1	55720000	55820000	0.159256	-0.164597	0	28	1
1	55730000	55830000	0.167423	-0.109441	0	25	1
1	55740000	55840000	0.167423	-0.109441	0	25	1
1	55750000	55850000	0.171829	-0.0796854	0	24	1
1	55760000	55860000	0.171829	-0.0796854	0	24	1
1	55770000	55870000	0.171829	-0.0796854	0	24	1
1	55780000	55880000	0.231173	0.321095	0	1	1
1	55910000	56010000	0.202914	0.130251	0	3	1
1	55920000	56020000	0.202914	0.130251	0	3	1
1	55930000	56030000	0.236733	0.358649	0	2	1
1	55940000	56040000	0.236733	0.358649	0	2	1
1	55950000	56050000	0.236733	0.358649	0	2	1
1	55960000	56060000	0.236733	0.358649	0	2	1
1	55970000	56070000	0.236733	0.358649	0	2	1
1	55980000	56080000	0.236733	0.358649	0	2	1
1	55990000	56090000	0.236733	0.358649	0	2	1
1	56000000	56100000	0.236733	0.358649	0	2	1
1	56020000	56120000	0.26705	0.563394	0	3	1
1	56030000	56130000	0.26705	0.563394	0	3	1
1	56040000	56140000	0.26705	0.563394	0	3	1
1	56050000	56150000	0.26705	0.563394	0	3	1
1	56060000	56160000	0.26705	0.563394	0	3	1
1	56070000	56170000	0.26705	0.563394	0	3	1
1	56080000	56180000	0.26705	0.563394	0	3	1
1	56090000	56190000	0.26705	0.563394	0	3	1
1	56100000	56200000	0.26705	0.563394	0	3	1
1	56110000	56210000	0.26705	0.563394	0	3	1
1	56320000	56420000	0.200719	0.115425	0	18	1
1	56330000	56430000	0.200719	0.115425	0	18	1
1	56340000	56440000	0.200719	0.115425	0	18	1
1	56350000	56450000	0.200719	0.115425	0	18	1
1	56360000	56460000	0.200719	0.115425	0	18	1
1	56370000	56470000	0.200719	0.115425	0	18	1
1	56380000	56480000	0.200719	0.115425	0	18	1
1	56390000	56490000	0.200719	0.115425	0	18	1
1	56400000	56500000	0.200719	0.115425	0	18	1
1	56410000	56510000	0.200719	0.115425	0	18	1
1	56510000	56610000	0.357425	1.17375	0	5	1
1	56520000	56620000	0.357425	1.17375	0	5	1
1	56530000	56630000	0.357425	1.17375	0	5	1
1	56540000	56640000	0.357425	1.17375	0	5	1
1	56550000	56650000	0.357425	1.17375	0	5	1
1	56560000	56660000	0.357425	1.17375	0	5	1
1	56570000	56670000	0.202874	0.129979	0	14	1
1	56580000	56680000	0.202874	0.129979	0	14	1
1	56590000	56690000	0.202874	0.129979	0	14	1
1	56600000	56700000	0.202874	0.129979	0	14	1
1	56610000	56710000	0.0792333	-0.705034	0	9	1
1	56620000	56720000	0.0792333	-0.705034	0	9	1
1	56630000	56730000	0.0792333	-0.705034	0	9	1
1	56640000	56740000	0.0792333	-0.705034	0	9	1
1	56650000	56750000	0.0792333	-0.705034	0	9	1
1	56660000	56760000	0.0792333	-0.705034	0	9	1
1	56720000	56820000	0.0948607	-0.599494	0	27	1
1	56730000	56830000	0.0948607	-0.599494	0	27	1
1	56740000	56840000	0.0948607	-0.599494	0	27	1
1	56750000	56850000	0.0948607	-0.599494	0	27	1
1	56760000	56860000	0.0948607	-0.599494	0	27	1
1	56770000	56870000	0.0948607	-0.599494	0	27	1
1	56780000	56880000	0.0948607	-0.599494	0	27	1
1	56790000	56890000	0.0948607	-0.599494	0	27	1
1	56800000	56900000	0.0948607	-0.599494	0	27	1
1	56810000	56910000	0.0948607	-0.599494	0	27	1
1	57010000	57110000	0.149342	-0.231554	0	11	1
1	57020000	57120000	0.149342	-0.231554	0	11	1
1	57030000	57130000	0.149342	-0.231554	0	11	1
1	57040000	57140000	0.149342	-0.231554	0	11	1
1	57050000	57150000	0.149342	-0.231554	0	11	1
1	57060000	57160000	0.149342	-0.231554	0	11	1
1	57070000	57170000	0.149342	-0.231554	0	11	1
1	57080000	57180000	0.149342	-0.231554	0	11	1
1	57090000	57190000	0.149342	-0.231554	0	11	1
1	57100000	57200000	0.149342	-0.231554	0	11	1
1	58090000	58190000	0.0525895	-0.884974	0	18	1
1	58100000	58200000	0.0525895	-0.884974	0	18	1
1	58110000	58210000	0.0525895	-0.884974	0	18	1
1	58120000	58220000	0.0525895	-0.884974	0	18	1
1	58130000	58230000	0.0525895	-0.884974	0	18	1
1	58140000	58240000	0.0525895	-0.884974	0	18	1
1	58150000	58250000	0.0525895	-0.884974	0	18	1
1	58160000	58260000	0.0512389	-0.894096	0	17	1
1	58170000	58270000	0.0512389	-0.894096	0	17	1
1	58180000	58280000	0.0512389	-0.894096	0	17	1
1	58320000	58420000	0.048575	-0.912086	0	9	1
1	58330000	58430000	0.048575	-0.912086	0	9	1
1	58340000	58440000	0.048575	-0.912086	0	9	1
1	58350000	58450000	0.048575	-0.912086	0	9	1
1	58360000	58460000	0.048575	-0.912086	0	9	1
1	58370000	58470000	0.048575	-0.912086	0	9	1
1	58380000	58480000	0.048575	-0.912086	0	9	1
1	58390000	58490000	0.048575	-0.912086	0	9	1
1	58400000	58500000	0.048575	-0.912086	0	9	1
1	58410000	58510000	0.048575	-0.912086	0	9	1
1	58520000	58620000	NA	NA	0	3	1
1	58530000	58630000	NA	NA	0	3	1
1	58540000	58640000	NA	NA	0	3	1
1	58550000	58650000	NA	NA	0	3	1
1	58560000	58660000	NA	NA	0	3	1
1	58570000	58670000	NA	NA	0	3	1
1	58580000	58680000	NA	NA	0	5	1
1	58590000	58690000	NA	NA	0	5	1
1	58600000	58700000	0.0706	-0.763339	0	9	1
1	58610000	58710000	0.0910875	-0.624976	0	15	1
1	58620000	58720000	0.0952583	-0.596808	0	13	1
1	58630000	58730000	0.064	-0.807913	0	30	1
1	58640000	58740000	0.0703667	-0.764915	0	35	1
1	58650000	58750000	0.0703667	-0.764915	0	35	1
1	58660000	58760000	0.0703667	-0.764915	0	35	1
1	58670000	58770000	0.0703667	-0.764915	0	35	1
1	58680000	58780000	0.0711875	-0.759372	0	33	1
1	58690000	58790000	0.0711875	-0.759372	0	33	1
1	58700000	58800000	0.0714643	-0.757502	0	29	1
1	58710000	58810000	0.0561429	-0.860976	0	23	1
1	58720000	58820000	0.0561429	-0.860976	0	22	1
1	58730000	58830000	0.23945	0.376996	0	9	1
1	58740000	58840000	0.379883	1.32542	0	5	1
1	58750000	58850000	0.379883	1.32542	0	5	1
1	58760000	58860000	0.379883	1.32542	0	5	1
1	58770000	58870000	0.379883	1.32542	0	5	1
1	58780000	58880000	0.379883	1.32542	0	5	1
1	58790000	58890000	0.379883	1.32542	0	5	1
1	58800000	58900000	0.379883	1.32542	0	5	1
1	58810000	58910000	0.379883	1.32542	0	5	1
1	58820000	58920000	0.379883	1.32542	0	5	1
1	59330000	59430000	0.167138	-0.111365	0	23	1
1	59340000	59440000	0.167138	-0.111365	0	23	1
1	59350000	59450000	0.167138	-0.111365	0	23	1
1	59360000	59460000	0.159541	-0.162673	0	24	1
1	59370000	59470000	0.159541	-0.162673	0	24	1
1	59380000	59480000	0.159541	-0.162673	0	24	1
1	59390000	59490000	0.159541	-0.162673	0	24	1
1	59400000	59500000	0.159541	-0.162673	0	24	1
1	59410000	59510000	0.159541	-0.162673	0	24	1
1	59420000	59520000	0.159541	-0.162673	0	24	1
1	59440000	59540000	0.282612	0.668496	0	6	1
1	59450000	59550000	0.282612	0.668496	0	6	1
1	59460000	59560000	0.322986	0.941158	0	5	1
1	59470000	59570000	0.322986	0.941158	0	5	1
1	59480000	59580000	0.322986	0.941158	0	5	1
1	59490000	59590000	0.322986	0.941158	0	5	1
1	59500000	59600000	0.322986	0.941158	0	5	1
1	59510000	59610000	0.322986	0.941158	0	5	1
1	59520000	59620000	0.322986	0.941158	0	5	1
1	59530000	59630000	0.322986	0.941158	0	5	1
1	59600000	59700000	0.156692	-0.181916	0	8	1
1	59610000	59710000	0.156692	-0.181916	0	8	1
1	59620000	59720000	0.156692	-0.181916	0	8	1
1	59630000	59730000	0.156692	-0.181916	0	8	1
1	59640000	59740000	0.156692	-0.181916	0	8	1
1	59650000	59750000	0.156692	-0.181916	0	8	1
1	59660000	59760000	0.156692	-0.181916	0	8	1
1	59670000	59770000	0.156692	-0.181916	0	8	1
1	59680000	59780000	0.156692	-0.181916	0	8	1
1	59690000	59790000	0.156692	-0.181916	0	8	1
1	60810000	60910000	0.14494	-0.261281	0	3	1
1	60820000	60920000	0.14494	-0.261281	0	3	1
1	60830000	60930000	0.14494	-0.261281	0	3	1
1	60840000	60940000	0.14494	-0.261281	0	3	1
1	60850000	60950000	0.14494	-0.261281	0	3	1
1	60860000	60960000	0.14494	-0.261281	0	3	1
1	60870000	60970000	0.14494	-0.261281	0	3	1
1	60880000	60980000	0.14494	-0.261281	0	3	1
1	60890000	60990000	0.14494	-0.261281	0	3	1
1	60900000	61000000	0.14494	-0.261281	0	3	1
1	60980000	61080000	NA	NA	0	3	1
1	60990000	61090000	0.0742235	-0.738868	0	32	1
1	61000000	61100000	0.0742235	-0.738868	0	32	1
1	61010000	61110000	0.0742235	-0.738868	0	32	1
1	61020000	61120000	0.0742235	-0.738868	0	32	1
1	61030000	61130000	0.0742235	-0.738868	0	32	1
1	61040000	61140000	0.0742235	-0.738868	0	32	1
1	61050000	61150000	0.0742235	-0.738868	0	32	1
1	61060000	61160000	0.0742235	-0.738868	0	32	1
1	61070000	61170000	0.0742235	-0.738868	0	32	1
1	61080000	61180000	0.0717187	-0.755784	0	29	1
1	61410000	61510000	NA	NA	0	6	1
1	61420000	61520000	NA	NA	0	6	1
1	61430000	61530000	NA	NA	0	6	1
1	61440000	61540000	NA	NA	0	6	1
1	61450000	61550000	NA	NA	0	6	1
1	61460000	61560000	NA	NA	0	6	1
1	61470000	61570000	NA	NA	0	6	1
1	61480000	61580000	NA	NA	0	6	1
1	61490000	61590000	NA	NA	0	7	1
1	61500000	61600000	NA	NA	0	7	1
1	62200000	62300000	0.340767	1.06124	0	9	1
1	62210000	62310000	0.340767	1.06124	0	9	1
1	62220000	62320000	0.340767	1.06124	0	9	1
1	62230000	62330000	0.235462	0.350062	0	14	1
1	62240000	62340000	0.224759	0.277781	0	15	1
1	62250000	62350000	0.224759	0.277781	0	15	1
1	62260000	62360000	0.224759	0.277781	0	15	1
1	62270000	62370000	0.224759	0.277781	0	15	1
1	62280000	62380000	0.224759	0.277781	0	15	1
1	62290000	62390000	0.224759	0.277781	0	15	1
1	62300000	62400000	0.08555	-0.662374	0	6	1
1	62310000	62410000	0.08555	-0.662374	0	6	1
1	62320000	62420000	0.08555	-0.662374	0	6	1
1	62390000	62490000	0.183787	0.00107715	0	4	1
1	62400000	62500000	0.183787	0.00107715	0	4	1
1	62410000	62510000	0.183787	0.00107715	0	4	1
1	62420000	62520000	0.183787	0.00107715	0	4	1
1	62430000	62530000	0.183787	0.00107715	0	4	1
1	62440000	62540000	0.183787	0.00107715	0	4	1
1	62450000	62550000	0.183787	0.00107715	0	4	1
1	62460000	62560000	0.183787	0.00107715	0	4	1
1	62470000	62570000	0.183787	0.00107715	0	4	1
1	62480000	62580000	0.183787	0.00107715	0	4	1
1	62650000	62750000	NA	NA	0	5	1
1	62660000	62760000	NA	NA	0	5	1
1	62670000	62770000	0.148567	-0.236788	0	8	1
1	62680000	62780000	0.148567	-0.236788	0	8	1
1	62690000	62790000	0.148567	-0.236788	0	8	1
1	62700000	62800000	0.148567	-0.236788	0	8	1
1	62710000	62810000	0.148567	-0.236788	0	8	1
1	62720000	62820000	0.148567	-0.236788	0	8	1
1	62730000	62830000	0.148567	-0.236788	0	8	1
1	62740000	62840000	0.148567	-0.236788	0	8	1
1	62750000	62850000	NA	NA	0	3	1
1	62760000	62860000	NA	NA	0	3	1
1	62910000	63010000	0.312007	0.867016	0	29	1
1	62920000	63020000	0.312007	0.867016	0	29	1
1	62930000	63030000	0.29715	0.766676	0	31	1
1	62940000	63040000	0.29715	0.766676	0	31	1
1	62950000	63050000	0.29024	0.720006	0	32	1
1	62960000	63060000	0.288693	0.709562	0	32	1
1	62970000	63070000	0.288693	0.709562	0	32	1
1	62980000	63080000	0.288693	0.709562	0	32	1
1	62990000	63090000	0.280589	0.654831	0	33	1
1	63000000	63100000	0.280589	0.654831	0	33	1
1	63010000	63110000	0.0711333	-0.759738	0	4	1
1	63020000	63120000	0.0711333	-0.759738	0	4	1
1	63170000	63270000	0.251088	0.455591	0	20	1
1	63180000	63280000	0.251088	0.455591	0	20	1
1	63190000	63290000	0.251088	0.455591	0	20	1
1	63200000	63300000	0.251088	0.455591	0	20	1
1	63210000	63310000	0.251088	0.455591	0	20	1
1	63220000	63320000	0.251088	0.455591	0	20	1
1	63230000	63330000	0.251088	0.455591	0	20	1
1	63240000	63340000	0.251088	0.455591	0	20	1
1	63250000	63350000	0.251088	0.455591	0	20	1
1	63260000	63360000	0.251088	0.455591	0	20	1
1	63680000	63780000	NA	NA	0	4	1
1	63690000	63790000	0.222929	0.265418	0	6	1
1	63700000	63800000	0.222929	0.265418	0	6	1
1	63710000	63810000	0.222929	0.265418	0	6	1
1	63720000	63820000	0.222929	0.265418	0	6	1
1	63730000	63830000	0.222929	0.265418	0	6	1
1	63740000	63840000	0.222929	0.265418	0	6	1
1	63750000	63850000	0.195062	0.0772233	0	7	1
1	63760000	63860000	0.0811367	-0.69218	0	31	1
1	63770000	63870000	0.0811367	-0.69218	0	31	1
1	63780000	63880000	0.065776	-0.795919	0	27	1
1	63790000	63890000	0.0379826	-0.983622	0	25	1
1	63800000	63900000	0.0379826	-0.983622	0	25	1
1	63810000	63910000	0.0379826	-0.983622	0	25	1
1	63820000	63920000	0.0379826	-0.983622	0	25	1
1	63830000	63930000	0.0379826	-0.983622	0	25	1
[truncated: 67,678 more rows]
