# Supplementary material for: The Genomic Architecture of Population Divergence between Subspecies of the European Rabbit
Source: PLoS Genet. 2014 Aug 28;10(8):e1003519. doi: 10.1371/journal.pgen.1003519 (PMC4148185; doi:10.1371/journal.pgen.1003519)
Supplement: Dataset S2 — Chromosomal position of the genomic regions targeted with the hybridization capture on microarrays. (XLS) [file pgen.1003519.s002.xls]

## Sheet: second_design_post_scatter
Chromosomal position of the genomic regions targeted with the hybridization capture on microarrays.
Chromosome	Start Position	End Position
1	100296	101496
1	494861	496061
1	724811	726011
1	928001	929201
1	1212909	1214109
1	1818018	1819218
1	2271361	2272561
1	2695362	2696562
1	2808258	2809458
1	3040637	3041837
1	3238716	3239916
1	3378642	3379842
1	3749490	3750690
1	4017583	4018783
1	4257593	4258793
1	5805419	5806619
1	6144170	6145370
1	6203741	6204941
1	7394902	7396102
1	7719978	7721178
1	8137959	8139159
1	8210290	8211490
1	11182079	11183279
1	11459766	11460966
1	11807398	11808598
1	11938363	11939563
1	12842499	12843699
1	13147813	13149013
1	13389147	13390347
1	14369015	14370215
1	14655985	14657185
1	14931017	14932217
1	14972928	14974128
1	15382601	15383801
1	15499158	15500358
1	15646796	15647996
1	16067540	16068740
1	16115311	16116511
1	17042901	17044101
1	17193866	17195066
1	17940800	17942000
1	18519157	18520357
1	18551697	18552897
1	18875195	18876395
1	19248083	19249283
1	19495723	19496923
1	19798293	19799493
1	20024674	20025874
1	20278542	20279742
1	20318986	20320186
1	20956565	20957765
1	20993708	20994908
1	24124796	24125996
1	24397178	24398378
1	24719239	24720439
1	25157687	25158887
1	26017202	26018402
1	26202028	26203228
1	26369868	26371068
1	26701167	26702367
1	29879735	29880935
1	31795686	31796886
1	31925261	31926461
1	32786060	32787260
1	33035307	33036507
1	33252812	33254012
1	34119638	34120838
1	34368214	34369414
1	34620871	34622071
1	34741785	34742985
1	35144535	35145735
1	35284155	35285355
1	35436608	35437808
1	35792368	35793568
1	36279204	36280404
1	36561490	36562690
1	36737682	36738882
1	37319402	37320602
1	38064843	38066043
1	38190110	38191310
1	38542353	38543553
1	38775019	38776219
1	38842779	38843979
1	39171914	39173114
1	39220591	39221791
1	39614330	39615530
1	39866545	39867745
1	40847209	40848409
1	40938440	40939640
1	41235258	41236458
1	43381940	43383140
1	43681979	43683179
1	44968190	44969390
1	45429511	45430711
1	45545900	45547100
1	45781287	45782487
1	47083008	47084208
1	47155553	47156753
1	47429431	47430631
1	47717446	47718646
1	47945518	47946718
1	48472746	48473946
1	49379968	49381168
1	49423245	49424445
1	49555720	49556920
1	50449629	50450829
1	50530888	50532088
1	50981733	50982933
1	51103130	51104330
1	51156346	51157546
1	51666568	51667768
1	51896317	51897517
1	52413601	52414801
1	52501032	52502232
1	53916991	53918191
1	54229716	54230916
1	54265308	54266508
1	54489752	54490952
1	54666482	54667682
1	54753554	54754754
1	55002688	55003888
1	55207552	55208752
1	55316639	55317839
1	55645378	55646578
1	55779289	55780489
1	56004519	56005719
1	56113784	56114984
1	56416013	56417213
1	56604192	56605392
1	56816405	56817605
1	57107996	57109196
1	58182235	58183435
1	58410964	58412164
1	58699319	58700519
1	59420139	59421339
1	59533518	59534718
1	59691592	59692792
1	60908030	60909230
1	61079910	61081110
1	61505034	61506234
1	62292075	62293275
1	62328865	62330065
1	62486290	62487490
1	63008292	63009492
1	63263797	63264997
1	63779015	63780215
1	63855955	63857155
1	64145456	64146656
1	64232752	64233952
1	64702856	64704056
1	66122935	66124135
1	66267325	66268525
1	68086403	68087603
1	68102119	68103319
1	69556682	69557882
1	70090033	70091233
1	70385515	70386715
1	70538501	70539701
1	70817315	70818515
1	71026134	71027334
1	71193502	71194702
1	73319031	73320231
1	73467704	73468904
1	73732044	73733244
1	73952506	73953706
1	74112329	74113529
1	74193788	74194988
1	74482111	74483311
1	74861492	74862692
1	74927921	74929121
1	75339903	75341103
1	75605272	75606472
1	75928989	75930189
1	76191049	76192249
1	76419872	76421072
1	76890047	76891247
1	77251082	77252282
1	77256106	77257306
1	78392269	78393469
1	78628701	78629901
1	78744203	78745403
1	79045495	79046695
1	83481242	83482442
1	83798446	83799646
1	83948476	83949676
1	84155993	84157193
1	84355126	84356326
1	85694172	85695372
1	86193771	86194971
1	86484408	86485608
1	86663542	86664742
1	87726020	87727220
1	87950119	87951319
1	88106393	88107593
1	88440755	88441955
1	90547745	90548945
1	90829465	90830665
1	91128585	91129785
1	91761392	91762592
1	91890572	91891772
1	92188200	92189400
1	92468188	92469388
1	92590113	92591313
1	94467540	94468740
1	94627333	94628533
1	94925528	94926728
1	95122165	95123365
1	95432645	95433845
1	96417249	96418449
1	96539803	96541003
1	96968639	96969839
1	97228101	97229301
1	97498487	97499687
1	97698489	97699689
1	98306692	98307892
1	98715233	98716433
1	99000975	99002175
1	99343836	99345036
1	99527105	99528305
1	99818493	99819693
1	100916160	100917360
1	101207995	101209195
1	101255041	101256241
1	102192627	102193827
1	102368604	102369804
1	102637879	102639079
1	103013678	103014878
1	103963566	103964766
1	104396186	104397386
1	104509838	104511038
1	104654099	104655299
1	105031825	105033025
1	105789758	105790958
1	106096062	106097262
1	107650220	107651420
1	107767824	107769024
1	108363344	108364544
1	108661362	108662562
1	108901323	108902523
1	109228057	109229257
1	109652936	109654136
1	109936842	109938042
1	110723307	110724507
1	110791891	110793091
1	110912675	110913875
1	112369040	112370240
1	112594064	112595264
1	113099843	113101043
1	113268213	113269413
1	114086108	114087308
1	114199086	114200286
1	114549913	114551113
1	114621345	114622545
1	114883904	114885104
1	115179848	115181048
1	115257286	115258486
1	115547034	115548234
1	115777752	115778952
1	115910582	115911782
1	116362677	116363877
1	116651788	116652988
1	116876093	116877293
1	117143361	117144561
1	117403804	117405004
1	120404582	120405782
1	120696717	120697917
1	121025106	121026306
1	121626987	121628187
1	121771079	121772279
1	122046532	122047732
1	122480854	122482054
1	122755617	122756817
1	123368547	123369747
1	123410086	123411286
1	123771249	123772449
1	124050830	124052030
1	124119860	124121060
1	124388490	124389690
1	124559061	124560261
1	126671705	126672905
1	126711869	126713069
1	127160276	127161476
1	127503203	127504403
1	127776421	127777621
1	128020149	128021349
1	128229421	128230621
1	128534264	128535464
1	129431535	129432735
1	129665118	129666318
1	129791474	129792674
1	129901240	129902440
1	130126197	130127397
1	130985353	130986553
1	131153883	131155083
1	132024023	132025223
1	132498179	132499379
1	132814465	132815665
1	133350505	133351705
1	133639418	133640618
1	133714893	133716093
1	137359080	137360280
1	137931155	137932355
1	138086336	138087536
1	138306680	138307880
1	138482411	138483611
1	138564911	138566111
1	138898621	138899821
1	139296535	139297735
1	139783572	139784772
1	140117798	140118998
1	140408708	140409908
1	140611265	140612465
1	140779003	140780203
1	141000904	141002104
1	141152512	141153712
1	141246571	141247771
1	141496793	141497993
1	141514837	141516037
1	141832340	141833540
1	142156266	142157466
1	142434710	142435910
1	142536958	142538158
1	142895418	142896618
1	143104093	143105293
1	143323401	143324601
1	143666284	143667484
1	143981818	143983018
1	144117323	144118523
1	144320696	144321896
1	144767896	144769096
1	145004639	145005839
1	147221981	147223181
1	147274696	147275896
1	148948512	148949712
1	149174974	149176174
1	149857459	149858659
1	150343914	150345114
1	150593748	150594948
1	150844257	150845457
1	151254353	151255553
1	151571480	151572680
1	151895469	151896669
1	152224288	152225488
1	152366586	152367786
1	153014594	153015794
1	153123705	153124905
1	153171780	153172980
1	153682535	153683735
1	153893971	153895171
1	154223540	154224740
1	154542576	154543776
1	154700332	154701532
1	155101139	155102339
1	155409778	155410978
1	155696531	155697731
1	155887626	155888826
1	156226107	156227307
1	156443111	156444311
1	158096341	158097541
1	158631174	158632374
1	158924417	158925617
1	159003755	159004955
1	159442224	159443424
1	159700977	159702177
1	159909262	159910462
1	160142646	160143846
1	160650453	160651653
1	161348065	161349265
1	161439284	161440484
1	161817554	161818754
1	161878575	161879775
1	163682134	163683334
1	163939770	163940970
1	164182822	164184022
1	165349342	165350542
1	165489260	165490460
1	166022532	166023732
1	166340046	166341246
1	166662384	166663584
1	167267333	167268533
1	169520911	169522111
1	169798538	169799738
1	170707425	170708625
1	170877115	170878315
1	171442910	171444110
1	171570845	171572045
1	171990047	171991247
1	172247350	172248550
1	172447035	172448235
1	172716116	172717316
1	172979556	172980756
1	173457356	173458556
1	173744534	173745734
1	174232373	174233573
1	174457392	174458592
1	174633589	174634789
1	174923724	174924924
1	175016220	175017420
1	175326782	175327982
1	175618356	175619556
1	175904796	175905996
1	179812852	179814052
1	180115998	180117198
1	182996684	182997884
1	183067428	183068628
1	183414753	183415953
1	183525774	183526974
1	183839920	183841120
1	183910706	183911906
1	184225541	184226741
1	184474271	184475471
1	184715930	184717130
1	184974181	184975381
1	185202419	185203619
1	185355932	185357132
1	185600566	185601766
1	185696656	185697856
1	185862761	185863961
1	186063483	186064683
1	186226938	186228138
1	186406471	186407671
1	186659349	186660549
1	186783486	186784686
1	187112713	187113913
1	187242907	187244107
1	190293045	190294245
1	190432545	190433745
1	190743527	190744727
1	190803526	190804726
1	192022490	192023690
1	192409674	192410874
1	192580662	192581862
1	193838998	193840198
1	194228919	194230119
1	194278054	194279254
1	194420033	194421233
1	194714494	194715694
2	198540	199740
2	370673	371873
2	604237	605437
2	621876	623076
2	919112	920312
2	984496	985696
2	3993146	3994346
2	3996563	3997763
2	5998187	5999387
2	6119983	6121183
2	6339034	6340234
2	6620665	6621865
2	6766476	6767676
2	7084744	7085944
2	7310470	7311670
2	8183115	8184315
2	8406920	8408120
2	8587926	8589126
2	10851700	10852900
2	11113553	11114753
2	11361475	11362675
2	12951529	12952729
2	12980332	12981532
2	13034537	13035737
2	14410622	14411822
2	14456525	14457725
2	14881694	14882894
2	15195740	15196940
2	15463917	15465117
2	15681933	15683133
2	15837186	15838386
2	16210388	16211588
2	16272663	16273863
2	16298774	16299974
2	16941966	16943166
2	17090035	17091235
2	17345842	17347042
2	25752451	25753651
2	25882277	25883477
2	26048835	26050035
2	26825866	26827066
2	26948399	26949599
2	27180807	27182007
2	27468896	27470096
2	27523207	27524407
2	27656194	27657394
2	28120855	28122055
2	28286854	28288054
2	28484838	28486038
2	28707222	28708422
2	29644909	29646109
2	30008969	30010169
2	30261200	30262400
2	30472182	30473382
2	30617358	30618558
2	30787233	30788433
2	31057504	31058704
2	31198085	31199285
2	31265276	31266476
2	31483183	31484383
2	31653959	31655159
2	31702460	31703660
2	32114202	32115402
2	32968680	32969880
2	34615106	34616306
2	34809750	34810950
2	35244819	35246019
2	35485104	35486304
2	35722669	35723869
2	36078044	36079244
2	36126287	36127487
2	37103849	37105049
2	37228339	37229539
2	37481876	37483076
2	37722739	37723939
2	37853330	37854530
2	38137690	38138890
2	38418667	38419867
2	38664480	38665680
2	39529424	39530624
2	39736660	39737860
2	40104236	40105436
2	40371761	40372961
2	40506676	40507876
2	40782323	40783523
2	41278237	41279437
2	41476421	41477621
2	41745719	41746919
2	41906956	41908156
2	42026482	42027682
2	42219687	42220887
2	42457456	42458656
2	42851456	42852656
2	43083476	43084676
2	43325411	43326611
2	44349381	44350581
2	44368668	44369868
2	44742320	44743520
2	46749779	46750979
2	46968044	46969244
2	47166695	47167895
2	47237655	47238855
2	47497750	47498950
2	47672822	47674022
2	47776246	47777446
2	48041180	48042380
2	50116869	50118069
2	50648643	50649843
2	50867574	50868774
2	51116731	51117931
2	51241425	51242625
2	52209859	52211059
2	52245937	52247137
2	53200424	53201624
2	53236012	53237212
2	53598291	53599491
2	53711509	53712709
2	54167059	54168259
2	54190204	54191404
2	57400925	57402125
2	58581728	58582928
2	59519419	59520619
2	59811180	59812380
2	59999374	60000574
2	60245360	60246560
2	60402547	60403747
2	60636702	60637902
2	61234642	61235842
2	61416156	61417356
2	61497321	61498521
2	61729087	61730287
2	62038896	62040096
2	62266150	62267350
2	62676129	62677329
2	62817864	62819064
2	62969058	62970258
2	63140176	63141376
2	63585691	63586891
2	64119548	64120748
2	64215420	64216620
2	66663485	66664685
2	67540795	67541995
2	67712657	67713857
2	67958343	67959543
2	68130801	68132001
2	68535946	68537146
2	68808043	68809243
2	70252386	70253586
2	70371593	70372793
2	72006290	72007490
2	72251179	72252379
2	74246705	74247905
2	74349030	74350230
2	76618999	76620199
2	77118926	77120126
2	77277340	77278540
2	77567870	77569070
2	77962501	77963701
2	78229202	78230402
2	78432615	78433815
2	78736832	78738032
2	82348072	82349272
2	82399378	82400578
2	82633684	82634884
2	82766254	82767454
2	82788932	82790132
2	83180011	83181211
2	83220584	83221784
2	83720745	83721945
2	83833025	83834225
2	85719062	85720262
2	85761741	85762941
2	86240484	86241684
2	86249203	86250403
2	86975484	86976684
2	87243931	87245131
2	87509998	87511198
2	87885038	87886238
2	89620053	89621253
2	89731933	89733133
2	89951352	89952552
2	90279250	90280450
2	90451339	90452539
2	90640145	90641345
2	91095567	91096767
2	91262175	91263375
2	91441539	91442739
2	91865265	91866465
2	92100513	92101713
2	92492498	92493698
2	92651255	92652455
2	92839445	92840645
2	92868402	92869602
2	93137321	93138521
2	93334916	93336116
2	93436661	93437861
2	94235134	94236334
2	94301543	94302743
2	94640163	94641363
2	94908685	94909885
2	95068415	95069615
2	95309527	95310727
2	95420710	95421910
2	95607202	95608402
2	96076058	96077258
2	96468486	96469686
2	96477953	96479153
2	96897980	96899180
2	97119279	97120479
2	97305348	97306548
2	97442177	97443377
2	97958306	97959506
2	98135672	98136872
2	99040968	99042168
2	99500441	99501641
2	99644338	99645538
2	99856247	99857447
2	100022037	100023237
2	100191994	100193194
2	100309440	100310640
2	100534577	100535777
2	101329695	101330895
2	101577026	101578226
2	105634017	105635217
2	105885980	105887180
2	106431313	106432513
2	106645566	106646766
2	110885312	110886512
2	111254603	111255803
2	111372474	111373674
2	111685927	111687127
2	112095498	112096698
2	112142828	112144028
2	112425518	112426718
2	112628341	112629541
2	113189155	113190355
2	113293049	113294249
2	113436048	113437248
2	113583332	113584532
2	113723758	113724958
2	113976870	113978070
2	114062620	114063820
2	114287224	114288424
2	114681529	114682729
2	114861834	114863034
2	115008947	115010147
2	115430518	115431718
2	115619158	115620358
2	115714132	115715332
2	116161438	116162638
2	116555816	116557016
2	116804276	116805476
2	117080061	117081261
2	117130333	117131533
2	117376365	117377565
2	117918858	117920058
2	117987279	117988479
2	119636317	119637517
2	119740675	119741875
2	120949540	120950740
2	121177431	121178631
2	122206988	122208188
2	122940069	122941269
2	123137576	123138776
2	123415528	123416728
2	123544627	123545827
2	123696360	123697560
2	124199828	124201028
2	124347181	124348381
2	124743944	124745144
2	124752756	124753956
2	125725125	125726325
2	125734413	125735613
2	127245211	127246411
2	128032205	128033405
2	128035430	128036630
2	129699234	129700434
2	129874388	129875588
2	130698332	130699532
2	131088955	131090155
2	131117504	131118704
2	131320351	131321551
2	131530728	131531928
2	131641996	131643196
2	131938923	131940123
2	132284563	132285763
2	132539118	132540318
2	132791496	132792696
2	135694263	135695463
2	135850198	135851398
2	136095367	136096567
2	136401665	136402865
2	137854684	137855884
2	137881774	137882974
2	138473329	138474529
2	138685843	138687043
2	138888430	138889630
2	139240715	139241915
2	139505227	139506427
2	139688438	139689638
2	139869466	139870666
2	140037464	140038664
2	140197780	140198980
2	140355472	140356672
2	140608116	140609316
2	140809545	140810745
2	141418160	141419360
2	141506477	141507677
2	142031195	142032395
2	142359612	142360812
2	142388837	142390037
2	142692572	142693772
2	142843967	142845167
2	142965531	142966731
2	143620443	143621643
2	143786310	143787510
2	143905324	143906524
2	144106832	144108032
2	146063764	146064964
2	146098365	146099565
2	146571210	146572410
2	146592523	146593723
2	146920289	146921489
2	147341300	147342500
2	147687778	147688978
2	148250443	148251643
2	148286206	148287406
2	148584305	148585505
2	148895835	148897035
2	149043111	149044311
2	149433646	149434846
2	149576784	149577984
2	149827093	149828293
2	152719419	152720619
2	152771186	152772386
2	153091827	153093027
2	153227172	153228372
2	153591440	153592640
2	153613834	153615034
2	153633525	153634725
2	153943976	153945176
2	153999357	154000557
2	154838147	154839347
2	154943537	154944737
2	155141289	155142489
2	155594047	155595247
2	155681185	155682385
2	156168309	156169509
2	156375636	156376836
2	156590311	156591511
2	156765830	156767030
2	156885338	156886538
2	157126608	157127808
2	157335065	157336265
2	157464207	157465407
2	157803752	157804952
2	157937020	157938220
2	158136808	158138008
2	158298271	158299471
2	158795406	158796606
2	158991569	158992769
2	159098739	159099939
2	159262974	159264174
2	159499107	159500307
2	159917812	159919012
2	160319797	160320997
2	160592672	160593872
2	160633268	160634468
2	161562534	161563734
2	164106118	164107318
2	164311482	164312682
2	164518340	164519540
2	165509126	165510326
2	166561942	166563142
2	166668455	166669655
2	166923631	166924831
2	166959845	166961045
2	168476303	168477503
2	169219410	169220610
2	169466075	169467275
2	169710300	169711500
2	169899778	169900978
2	172638990	172640190
2	172831235	172832435
2	173191470	173192670
2	173456450	173457650
2	173724198	173725398
2	173876820	173878020
2	174079074	174080274
2	174317717	174318917
3	28769	29969
3	627034	628234
3	918964	920164
3	1087845	1089045
3	1231534	1232734
3	3079769	3080969
3	3474772	3475972
3	3578404	3579604
3	3695140	3696340
3	3977928	3979128
3	6237184	6238384
3	6459674	6460874
3	6669444	6670644
3	6703707	6704907
3	7094397	7095597
3	7379771	7380971
3	7540536	7541736
3	7699209	7700409
3	10256909	10258109
3	10559158	10560358
3	10629140	10630340
3	10976010	10977210
3	11106467	11107667
3	11322865	11324065
3	11738994	11740194
3	11982022	11983222
3	12168336	12169536
3	12557694	12558894
3	12995069	12996269
3	13178321	13179521
3	13356962	13358162
3	14400000	14401200
3	14651321	14652521
3	14922073	14923273
3	15066918	15068118
3	15322868	15324068
3	15418104	15419304
3	15694239	15695439
3	15930039	15931239
3	16219122	16220322
3	16525769	16526969
3	17038564	17039764
3	17146787	17147987
3	17361474	17362674
3	17554176	17555376
3	17983962	17985162
3	18236540	18237740
3	18529417	18530617
3	18818050	18819250
3	19342445	19343645
3	19422931	19424131
3	19470895	19472095
3	19936868	19938068
3	19987469	19988669
3	20299138	20300338
3	20635132	20636332
3	20797284	20798484
3	21048858	21050058
3	21296089	21297289
3	21593790	21594990
3	21863360	21864560
3	22031839	22033039
3	22325159	22326359
3	22631815	22633015
3	23548593	23549793
3	23784715	23785915
3	23927536	23928736
3	24172289	24173489
3	24317703	24318903
3	24581637	24582837
3	24846657	24847857
3	25000802	25002002
3	25243759	25244959
3	25257926	25259126
3	26161067	26162267
3	28493002	28494202
3	28710583	28711783
3	29223178	29224378
3	29400871	29402071
3	29622838	29624038
3	29849117	29850317
3	30355782	30356982
3	30568023	30569223
3	30898785	30899985
3	31204030	31205230
3	31826939	31828139
3	32137290	32138490
3	32454542	32455742
3	32647373	32648573
3	32962700	32963900
3	33370276	33371476
3	34938729	34939929
3	35116252	35117452
3	35253229	35254429
3	35636687	35637887
3	37183353	37184553
3	37479583	37480783
3	37626749	37627949
3	38105312	38106512
3	38770347	38771547
3	38949304	38950504
3	39217211	39218411
3	40112483	40113683
3	40227404	40228604
3	40487255	40488455
3	40583589	40584789
3	42059363	42060563
3	42223762	42224962
3	42704046	42705246
3	42746209	42747409
3	42903573	42904773
3	43288683	43289883
3	43506030	43507230
3	48292719	48293919
3	48709980	48711180
3	49309611	49310811
3	49469374	49470574
3	49731321	49732521
3	50080203	50081403
3	50233866	50235066
3	50608497	50609697
3	50663920	50665120
3	50807460	50808660
3	51029242	51030442
3	51246916	51248116
3	51660705	51661905
3	51669077	51670277
3	52048649	52049849
3	52301706	52302906
3	52546561	52547761
3	52657435	52658635
3	53096899	53098099
3	53367185	53368385
3	53512946	53514146
3	53740454	53741654
3	54044385	54045585
3	54304407	54305607
3	54845376	54846576
3	55000340	55001540
3	55615386	55616586
3	56311639	56312839
3	56608728	56609928
3	57304604	57305804
3	57941437	57942637
3	57991289	57992489
3	58411268	58412468
3	58636607	58637807
3	62227527	62228727
3	62359590	62360790
3	64510349	64511549
3	65067983	65069183
3	65204240	65205440
3	65409640	65410840
3	66619407	66620607
3	66659791	66660991
3	66970035	66971235
3	67007988	67009188
3	67585636	67586836
3	67665628	67666828
3	68859035	68860235
3	68963100	68964300
3	70584881	70586081
3	71054922	71056122
3	71310142	71311342
3	71528514	71529714
3	71855576	71856776
3	71975742	71976942
3	73412163	73413363
3	73510476	73511676
3	73858030	73859230
3	73882383	73883583
3	74118383	74119583
3	74301981	74303181
3	74452386	74453586
3	75785581	75786781
3	75881899	75883099
3	76377527	76378727
3	76470402	76471602
3	76997396	76998596
3	77210466	77211666
3	77359559	77360759
3	78523993	78525193
3	78825017	78826217
3	79386049	79387249
3	80547404	80548604
3	80577112	80578312
3	81586234	81587434
3	81669359	81670559
3	82476898	82478098
3	82668535	82669735
3	82879984	82881184
3	83037191	83038391
3	83906025	83907225
3	84095125	84096325
3	84386974	84388174
3	84660775	84661975
3	85428796	85429996
3	85574665	85575865
3	86033438	86034638
3	86058588	86059788
3	86505601	86506801
3	87072111	87073311
3	87181576	87182776
3	87944186	87945386
3	89063608	89064808
3	89207604	89208804
3	89467542	89468742
3	90060364	90061564
3	90197442	90198642
3	90896792	90897992
3	91225645	91226845
3	91287676	91288876
3	92475290	92476490
3	92647891	92649091
3	92813416	92814616
3	94285550	94286750
3	94461244	94462444
3	95322794	95323994
3	95366941	95368141
3	95654737	95655937
3	95764862	95766062
3	96183550	96184750
3	96189158	96190358
3	96344164	96345364
3	96503833	96505033
3	96725846	96727046
3	100309438	100310638
3	100457724	100458924
3	100840846	100842046
3	101115093	101116293
3	101975449	101976649
3	102013135	102014335
3	103468045	103469245
3	103551479	103552679
3	103994772	103995972
3	105174059	105175259
3	105389168	105390368
3	105527407	105528607
3	106145942	106147142
3	106488644	106489844
3	106609792	106610992
3	106664666	106665866
3	107548715	107549915
3	107603101	107604301
3	108547895	108549095
3	108596807	108598007
3	109431352	109432552
3	109652934	109654134
3	110863610	110864810
3	110873467	110874667
3	111896312	111897512
3	112084931	112086131
3	112250746	112251946
3	112415962	112417162
3	112634092	112635292
3	112742318	112743518
3	112933568	112934768
3	113111346	113112546
3	113495490	113496690
3	113674813	113676013
3	113819978	113821178
3	114038967	114040167
3	114288571	114289771
3	114516994	114518194
3	114760867	114762067
3	114906450	114907650
3	115163035	115164235
3	115422642	115423842
3	115637820	115639020
3	115871999	115873199
3	115969593	115970793
3	116290481	116291681
3	116531944	116533144
3	117190846	117192046
3	117392200	117393400
3	117508911	117510111
3	117741287	117742487
3	117851788	117852988
3	118446602	118447802
3	118627164	118628364
3	118812769	118813969
3	119203860	119205060
3	119316825	119318025
3	119474142	119475342
3	119861371	119862571
3	120664570	120665770
3	120936022	120937222
3	121650643	121651843
3	121823028	121824228
3	122699709	122700909
3	122798015	122799215
3	123302900	123304100
3	123588498	123589698
3	123889688	123890888
3	124774498	124775698
3	125181324	125182524
3	127873665	127874865
3	128153534	128154734
3	128390790	128391990
3	128555536	128556736
3	128717038	128718238
3	128965102	128966302
3	131073538	131074738
3	131270974	131272174
3	132372275	132373475
3	132631152	132632352
3	133317455	133318655
3	134095974	134097174
3	134242460	134243660
3	134506179	134507379
3	135110280	135111480
3	135418211	135419411
3	135579225	135580425
3	135744662	135745862
3	135878173	135879373
3	136149542	136150742
3	136389148	136390348
3	138689594	138690794
3	138975796	138976996
3	139091871	139093071
3	139335371	139336571
3	140216055	140217255
3	140328022	140329222
3	140876091	140877291
3	141056419	141057619
3	141117269	141118469
3	145899056	145900256
3	145985520	145986720
3	146502301	146503501
3	146682423	146683623
3	147977016	147978216
3	148350610	148351810
3	148548742	148549942
3	148749306	148750506
3	148960452	148961652
3	149163903	149165103
3	150132220	150133420
3	150234350	150235550
3	150449113	150450313
3	151184999	151186199
3	151254134	151255334
3	153859121	153860321
3	154087396	154088596
3	154300684	154301884
3	154506173	154507373
3	155034106	155035306
3	155287425	155288625
3	155476391	155477591
3	155635996	155637196
4	1478626	1479826
4	1859092	1860292
4	2164829	2166029
4	2331248	2332448
4	2873994	2875194
4	2957611	2958811
4	3482212	3483412
4	3698325	3699525
4	3939997	3941197
4	4487363	4488563
4	4975509	4976709
4	5249605	5250805
4	5634666	5635866
4	6037124	6038324
4	6419697	6420897
4	6842556	6843756
4	6909968	6911168
4	7292349	7293549
4	7662225	7663425
4	8068041	8069241
4	8394598	8395798
4	8637503	8638703
4	8869039	8870239
4	9110002	9111202
4	9453302	9454502
4	9719273	9720473
4	9769006	9770206
4	10214594	10215794
4	10528925	10530125
4	10858105	10859305
4	11462419	11463619
4	11565419	11566619
4	11860783	11861983
4	12081157	12082357
4	12451024	12452224
4	13543182	13544382
4	15260099	15261299
4	15394739	15395939
4	15474501	15475701
4	15980573	15981773
4	16110138	16111338
4	16461671	16462871
4	16827650	16828850
4	17022378	17023578
4	17268357	17269557
4	17400214	17401414
4	17666061	17667261
4	18020242	18021442
4	18255000	18256200
4	18557428	18558628
4	18719235	18720435
4	18969933	18971133
4	19635573	19636773
4	19844011	19845211
4	20197582	20198782
4	20284607	20285807
4	22195316	22196516
4	22461389	22462589
4	22768710	22769910
4	23119782	23120982
4	23367216	23368416
4	24279596	24280796
4	25561859	25563059
4	25918512	25919712
4	26136828	26138028
4	26359867	26361067
4	26622206	26623406
4	26900880	26902080
4	27007251	27008451
4	27533336	27534536
4	27910958	27912158
4	28148829	28150029
4	28303502	28304702
4	33045063	33046263
4	33407263	33408463
4	33681314	33682514
4	33948877	33950077
4	34268291	34269491
4	34360802	34362002
4	34806866	34808066
4	35327624	35328824
4	35462570	35463770
4	35840112	35841312
4	35976942	35978142
4	36894585	36895785
4	37067879	37069079
4	37362757	37363957
4	37517325	37518525
4	37909107	37910307
4	38162043	38163243
4	39294503	39295703
4	40048919	40050119
4	40728109	40729309
4	41324943	41326143
4	41652840	41654040
4	41831745	41832945
4	42904119	42905319
4	43256431	43257631
4	43864012	43865212
4	43887666	43888866
4	44178134	44179334
4	44333863	44335063
4	45081840	45083040
4	45280277	45281477
4	45459819	45461019
4	46646384	46647584
4	46751534	46752734
4	47317661	47318861
4	47830156	47831356
4	48192112	48193312
4	48528955	48530155
4	49335603	49336803
4	49654260	49655460
4	49904156	49905356
4	50496718	50497918
4	50586764	50587964
4	50923262	50924462
4	51417713	51418913
4	51614464	51615664
4	51825234	51826434
4	53890321	53891521
4	54131321	54132521
4	55323090	55324290
4	55711878	55713078
4	55836777	55837977
4	55847018	55848218
4	56455739	56456939
4	56742296	56743496
4	57201636	57202836
4	57425466	57426666
4	58146155	58147355
4	58527237	58528437
4	58895279	58896479
4	59084638	59085838
4	60379687	60380887
4	60572420	60573620
4	60784945	60786145
4	61130585	61131785
4	61698053	61699253
4	62183891	62185091
4	62366034	62367234
4	64142228	64143428
4	64987131	64988331
4	67197998	67199198
4	67547461	67548661
4	68289429	68290629
4	68487460	68488660
4	68713578	68714778
4	69939352	69940552
4	70363881	70365081
4	70387934	70389134
4	72075720	72076920
4	72681541	72682741
4	72787977	72789177
4	73510753	73511953
4	73779981	73781181
4	74348382	74349582
4	74418348	74419548
4	74724067	74725267
4	75062092	75063292
4	75362849	75364049
4	75672609	75673809
4	75986520	75987720
4	76686793	76687993
4	76756802	76758002
4	78032148	78033348
4	78375836	78377036
4	78578262	78579462
4	78792975	78794175
4	79081040	79082240
4	80269236	80270436
4	80409823	80411023
4	80742163	80743363
4	81012680	81013880
4	81375598	81376798
4	81746519	81747719
4	82110353	82111553
4	82172130	82173330
4	83287277	83288477
4	83552260	83553460
4	84135315	84136515
4	84445110	84446310
4	84657055	84658255
4	84895205	84896405
4	85250856	85252056
4	85469556	85470756
4	86092227	86093427
4	86120869	86122069
4	87154098	87155298
4	87615541	87616741
4	87655994	87657194
4	87859635	87860835
4	88168027	88169227
4	88255672	88256872
4	88567490	88568690
4	88760054	88761254
4	88997922	88999122
4	89500462	89501662
4	89745945	89747145
4	90120087	90121287
4	90299456	90300656
4	90636212	90637412
4	91125445	91126645
4	91246440	91247640
5	594375	595575
5	639073	640273
5	925964	927164
5	2150979	2152179
5	2338936	2340136
5	2599174	2600374
5	2815574	2816774
5	2899479	2900679
5	3128736	3129936
5	3299242	3300442
5	3502798	3503998
5	3645192	3646392
5	4276840	4278040
5	8898679	8899879
5	9647525	9648725
5	9941781	9942981
5	10154668	10155868
5	10269058	10270258
5	11778058	11779258
5	11814946	11816146
5	12260189	12261389
5	12650405	12651605
5	12749864	12751064
5	13031485	13032685
5	13047253	13048453
5	13380313	13381513
5	13427677	13428877
5	13718162	13719362
5	13795703	13796903
5	13943287	13944487
5	14103180	14104380
5	14355839	14357039
5	17277419	17278619
5	17466732	17467932
5	17695883	17697083
5	20504584	20505784
5	20607805	20609005
5	21867955	21869155
5	21975928	21977128
5	22165354	22166554
5	22785394	22786594
5	23041232	23042432
5	23321049	23322249
5	23518201	23519401
5	23799352	23800552
5	23895963	23897163
5	24370294	24371494
5	24465670	24466870
5	24756864	24758064
5	25142961	25144161
5	25331750	25332950
5	26516678	26517878
5	26655296	26656496
5	26990746	26991946
5	28173227	28174427
5	28437696	28438896
5	28552998	28554198
5	28795935	28797135
5	29021440	29022640
5	29101874	29103074
5	29392528	29393728
5	29628837	29630037
5	30013582	30014782
5	30126417	30127617
5	30201029	30202229
5	30863345	30864545
5	31057119	31058319
5	31172727	31173927
5	31853177	31854377
5	32075132	32076332
5	32442977	32444177
5	32573111	32574311
5	32765707	32766907
5	33030028	33031228
5	34989207	34990407
5	35102539	35103739
5	35750025	35751225
5	35988546	35989746
5	36207156	36208356
5	36848589	36849789
5	37066595	37067795
5	37333800	37335000
5	37512970	37514170
5	37638713	37639913
5	37836981	37838181
6	176619	177819
6	628758	629958
6	791189	792389
6	1553316	1554516
6	1737040	1738240
6	2767932	2769132
6	3000677	3001877
6	3412113	3413313
6	3638012	3639212
6	3671390	3672590
6	3947632	3948832
6	4601984	4603184
6	4729873	4731073
6	5035171	5036371
6	5124941	5126141
6	5391847	5393047
6	5669055	5670255
6	5933480	5934680
6	6407232	6408432
6	7111810	7113010
6	7512713	7513913
6	7657094	7658294
6	8417764	8418964
6	8657567	8658767
6	8938537	8939737
6	9176566	9177766
6	9634426	9635626
6	10695820	10697020
6	10864499	10865699
6	11038905	11040105
6	11211600	11212800
6	11275849	11277049
6	11504972	11506172
6	11774137	11775337
6	13194093	13195293
6	13263773	13264973
6	13898155	13899355
6	14184525	14185725
6	14272964	14274164
6	14315312	14316512
6	14604224	14605424
6	15173067	15174267
6	15463376	15464576
6	15506350	15507550
6	17666094	17667294
6	17862039	17863239
6	18377300	18378500
6	18541399	18542599
6	18929616	18930816
6	19013241	19014441
6	22628288	22629488
6	22828445	22829645
6	23012257	23013457
6	23134316	23135516
6	23341431	23342631
6	23492703	23493903
6	23911084	23912284
6	24504478	24505678
6	26631538	26632738
6	26793736	26794936
6	26940951	26942151
6	27203986	27205186
6	27242041	27243241
7	183152	184352
7	222769	223969
7	1124687	1125887
7	1430009	1431209
7	1683732	1684932
7	1792778	1793978
7	2126602	2127802
7	2179641	2180841
7	2659028	2660228
7	2837492	2838692
7	3220436	3221636
7	3266591	3267791
7	3616956	3618156
7	3829811	3831011
7	4135035	4136235
7	4488465	4489665
7	4789621	4790821
7	5043872	5045072
7	7502385	7503585
7	7614882	7616082
7	8801984	8803184
7	8806493	8807693
7	9543425	9544625
7	9983500	9984700
7	10006242	10007442
7	10445670	10446870
7	10720007	10721207
7	10987572	10988772
7	11265405	11266605
7	11446197	11447397
7	11735807	11737007
7	11883463	11884663
7	12138814	12140014
7	12348182	12349382
7	12441265	12442465
7	12732618	12733818
7	12968884	12970084
7	13255747	13256947
7	13587884	13589084
7	13901775	13902975
7	14236575	14237775
7	14548539	14549739
7	14661265	14662465
7	14871140	14872340
7	15102258	15103458
7	15159980	15161180
7	15635195	15636395
7	15806740	15807940
7	16001345	16002545
7	16244840	16246040
7	16495503	16496703
7	16631757	16632957
7	16955744	16956944
7	17241961	17243161
7	17475179	17476379
7	17626459	17627659
7	17983302	17984502
7	20846397	20847597
7	21086487	21087687
7	21259999	21261199
7	22010615	22011815
7	22197703	22198903
7	22410143	22411343
7	22682511	22683711
7	22808911	22810111
7	23512109	23513309
7	23765636	23766836
7	27295354	27296554
7	27443799	27444999
7	27905679	27906879
7	28063268	28064468
7	28172376	28173576
7	28474496	28475696
7	28820567	28821767
7	29104428	29105628
7	29291483	29292683
7	30390995	30392195
7	30712442	30713642
7	31010073	31011273
7	32617059	32618259
7	33393425	33394625
7	33746764	33747964
7	33894249	33895449
7	34103317	34104517
7	35139269	35140469
7	35179249	35180449
7	35818286	35819486
7	37420712	37421912
7	37725177	37726377
7	37917685	37918885
7	38090742	38091942
7	38334288	38335488
7	38619486	38620686
7	38926026	38927226
7	39186231	39187431
7	39526553	39527753
7	39794517	39795717
7	40118263	40119463
7	40422360	40423560
7	41247746	41248946
7	41415742	41416942
7	41871538	41872738
7	41981138	41982338
7	42109950	42111150
7	42346874	42348074
7	43354899	43356099
7	43512388	43513588
7	43793283	43794483
7	44039133	44040333
7	44480102	44481302
7	44798973	44800173
7	45073948	45075148
7	45167298	45168498
7	47745407	47746607
7	47950950	47952150
7	48414272	48415472
7	48663841	48665041
7	48951923	48953123
7	49277090	49278290
7	49476563	49477763
7	55488436	55489636
7	55674140	55675340
7	55849919	55851119
7	56177395	56178595
7	58240175	58241375
7	58598275	58599475
7	58620855	58622055
7	59277316	59278516
7	59584533	59585733
7	59854655	59855855
7	60130029	60131229
7	60388024	60389224
7	62267250	62268450
7	62798970	62800170
7	63001875	63003075
7	63223725	63224925
7	63450827	63452027
7	63642426	63643626
7	64785366	64786566
7	64941750	64942950
7	67171802	67173002
7	67470920	67472120
7	69416676	69417876
7	69786926	69788126
7	69872763	69873963
7	70020581	70021781
7	70279614	70280814
7	70824363	70825563
7	71538901	71540101
7	71620239	71621439
7	71815581	71816781
7	72035569	72036769
7	72243363	72244563
7	72533189	72534389
7	72879035	72880235
7	72966614	72967814
7	73507522	73508722
7	73528956	73530156
7	74527584	74528784
7	74917313	74918513
7	74989986	74991186
7	75733374	75734574
7	76531668	76532868
7	78240579	78241779
7	78462195	78463395
7	78632986	78634186
7	78942425	78943625
7	79233008	79234208
7	79438801	79440001
7	79665291	79666491
7	80012215	80013415
7	81510332	81511532
7	81865714	81866914
7	82336840	82338040
7	82563440	82564640
7	82748313	82749513
7	82875193	82876393
7	83150580	83151780
7	85298045	85299245
7	86491009	86492209
7	86827757	86828957
7	87125834	87127034
7	87385796	87386996
7	87715578	87716778
7	89292565	89293765
7	89295424	89296624
7	90279223	90280423
7	90455197	90456397
7	90545010	90546210
7	90852532	90853732
7	91518946	91520146
7	91705311	91706511
7	92821351	92822551
7	93009331	93010531
7	93191789	93192989
7	93275190	93276390
7	93553242	93554442
7	93578732	93579932
7	95299318	95300518
7	95360365	95361565
7	96218197	96219397
7	96402613	96403813
7	96614219	96615419
7	97103509	97104709
7	97230775	97231975
7	97492741	97493941
7	97696362	97697562
7	97983692	97984892
7	98280669	98281869
7	98635017	98636217
7	98961299	98962499
7	99242735	99243935
7	100274243	100275443
7	100294681	100295881
7	100540687	100541887
7	100942433	100943633
7	101120484	101121684
7	101319063	101320263
7	101577430	101578630
7	101719140	101720340
7	102886606	102887806
7	103861774	103862974
7	104126734	104127934
7	104533531	104534731
7	104764397	104765597
7	105071137	105072337
7	105424769	105425969
7	105784294	105785494
7	105963997	105965197
7	106845910	106847110
7	107080250	107081450
7	107433493	107434693
7	107654999	107656199
7	107825858	107827058
7	108178658	108179858
7	108381826	108383026
7	108542182	108543382
7	108587700	108588900
7	108916355	108917555
7	109488682	109489882
7	109783378	109784578
7	110037368	110038568
7	110092256	110093456
7	110527357	110528557
7	110707847	110709047
7	110825129	110826329
7	111086296	111087496
7	111431549	111432749
7	111734568	111735768
7	111805123	111806323
7	112425987	112427187
7	112746185	112747385
7	112899423	112900623
7	113700522	113701722
7	113787762	113788962
7	114076262	114077462
7	114416627	114417827
7	114762379	114763579
7	115562236	115563436
7	115891836	115893036
7	117160897	117162097
7	117191748	117192948
7	117780074	117781274
7	118122169	118123369
7	118749733	118750933
7	118785011	118786211
7	119119928	119121128
7	119474630	119475830
7	119744330	119745530
7	121471954	121473154
7	121520518	121521718
7	121987213	121988413
7	122290658	122291858
7	122824388	122825588
7	123125374	123126574
7	125179164	125180364
7	126967953	126969153
7	127098267	127099467
7	127733497	127734697
7	127864455	127865655
7	128811769	128812969
7	128882911	128884111
7	129300785	129301985
7	129437060	129438260
7	130039570	130040770
7	130187816	130189016
7	130583329	130584529
7	130827873	130829073
7	131081430	131082630
7	131410458	131411658
7	131582644	131583844
7	131780458	131781658
7	131863282	131864482
7	132159417	132160617
7	132449298	132450498
7	132712140	132713340
7	135398234	135399434
7	136085786	136086986
7	136109678	136110878
7	136591598	136592798
7	136788557	136789757
7	136882106	136883306
7	137470572	137471772
7	137668656	137669856
7	137936667	137937867
7	138059405	138060605
7	138276991	138278191
7	138638332	138639532
7	139914545	139915745
7	139969693	139970893
7	140596320	140597520
7	140601299	140602499
7	141031755	141032955
7	141367120	141368320
7	141528029	141529229
7	141937288	141938488
7	142158798	142159998
7	142521727	142522927
7	142660473	142661673
7	143416683	143417883
7	143691000	143692200
7	143999437	144000637
7	144079480	144080680
7	145782141	145783341
7	146038409	146039609
7	146309359	146310559
7	146531604	146532804
7	146853627	146854827
7	147265030	147266230
7	147389140	147390340
7	147895411	147896611
7	147939542	147940742
7	148618679	148619879
7	148853217	148854417
7	149137179	149138379
7	150244774	150245974
7	150538852	150540052
7	150790626	150791826
7	151047193	151048393
7	151300366	151301566
7	152498782	152499982
7	152717493	152718693
7	152879291	152880491
7	153056870	153058070
7	153259374	153260574
7	154304418	154305618
7	155778674	155779874
7	156106480	156107680
7	156156158	156157358
7	156736667	156737867
7	156741009	156742209
7	156752599	156753799
7	157508785	157509985
7	157700692	157701892
7	158056256	158057456
7	158250956	158252156
7	159297574	159298774
7	159596283	159597483
7	159753385	159754585
7	160415812	160417012
7	160661051	160662251
7	162751102	162752302
7	162878292	162879492
7	163887765	163888965
7	164011715	164012915
7	164290881	164292081
7	165396528	165397728
7	165513541	165514741
7	166309258	166310458
7	166439871	166441071
7	167056997	167058197
7	167063555	167064755
7	167286684	167287884
7	168662486	168663686
7	168828889	168830089
7	169228242	169229442
7	169875061	169876261
7	169907308	169908508
7	170018032	170019232
7	170973531	170974731
7	171128565	171129765
7	171447415	171448615
7	171779137	171780337
7	171982032	171983232
7	172403159	172404359
7	172684124	172685324
7	172820836	172822036
7	173232555	173233755
7	173427418	173428618
7	173630671	173631871
8	42917	44117
8	287771	288971
8	801981	803181
8	880399	881599
8	1201287	1202487
8	1290954	1292154
8	1660715	1661915
8	1830259	1831459
8	1906735	1907935
8	2094487	2095687
8	2410968	2412168
8	2599801	2601001
8	3586814	3588014
8	3728129	3729329
8	3952040	3953240
8	4419637	4420837
8	4473947	4475147
8	4755898	4757098
8	4927552	4928752
8	4971540	4972740
8	5403455	5404655
8	5534068	5535268
8	5667288	5668488
8	5892797	5893997
8	6079229	6080429
8	6241520	6242720
8	6491091	6492291
8	6947350	6948550
8	7159165	7160365
8	7980854	7982054
8	8030031	8031231
8	8470369	8471569
8	8681571	8682771
8	8768079	8769279
8	8967413	8968613
8	9229612	9230812
8	9675269	9676469
8	9893685	9894885
8	10572254	10573454
8	10801522	10802722
8	11060391	11061591
8	11109563	11110763
8	11409038	11410238
8	11765720	11766920
8	11958485	11959685
8	12336191	12337391
8	12498295	12499495
8	12701086	12702286
8	12905098	12906298
8	13493610	13494810
8	13582130	13583330
8	13796347	13797547
8	14213316	14214516
8	14932804	14934004
8	14971998	14973198
8	15683705	15684905
8	15892518	15893718
8	16251047	16252247
8	16418397	16419597
8	16607887	16609087
8	17541680	17542880
8	17668919	17670119
8	17851033	17852233
8	17938362	17939562
8	18153681	18154881
8	18212673	18213873
8	18272069	18273269
8	18470916	18472116
8	18617157	18618357
8	18794898	18796098
8	19014222	19015422
8	19125219	19126419
8	20162442	20163642
8	20412028	20413228
8	20453585	20454785
8	22890208	22891408
8	23136189	23137389
8	23537881	23539081
8	23780649	23781849
8	23928788	23929988
[truncated: 3,002 more rows]
